# Supplementary material for: cis-3-(tert-Butoxy­carbonyl­amino)cyclo­hexa­necarboxylic acid
Source: Acta Crystallogr Sect E Struct Rep Online. 2008 Aug 30;64(Pt 9):o1847. doi: 10.1107/S1600536808027098 (PMC2960558; doi:10.1107/S1600536808027098)
Supplement: Supplementary file 1 [file e-64-o1847-sup1.cif]

##############################################################################
###                                                                        ###
###        Electronic paper (Acta Crystallographica Section E)             ###
###                                                                        ###
##############################################################################
#                                                                            #
# This CIF contains the data in a paper accepted for publication in Acta     #
# Crystallographica Section E. It conforms to the requirements of Notes      #
# for Authors for Section E, and has been peer reviewed under the auspices   #
# of the IUCr Commission on Journals.                                        #
#                                                                            #
# Full details of the Crystallographic Information File format               #
# are given in the paper "The Crystallographic Information File (CIF):       #
# a New Standard Archive File for Crystallography" by S. R. Hall, F. H.      #
# Allen and I. D. Brown [Acta Cryst. (1991), A47, 655-685].                  #
#                                                                            #
# The current version of the core CIF dictionary is obtainable from          #
# ftp://ftp.iucr.org/pub/cif_core.dic. The current version number is 2.4.    #
#                                                                            #
# Software is freely available for graphical display of the structure(s) in  #
# this CIF.  For information consult the CIF home page http://www.iucr.org/  #
# cif/home.html                                                              #
#                                                                            #
# This file may be used for bona fide research purposes within the           #
# scientific community so long as proper attribution is given to the journal # 
# article from which it was obtained.                                        #
#                                                                            #
##############################################################################
                                             
data_I
_audit_creation_method     SHELXL-97
_chemical_name_systematic
;
<i>cis</i>-3-(<i>tert</i>-Butoxycarbonylamino)cyclohexanecarboxylic acid
;
_chemical_name_common     ?
_chemical_formula_moiety     'C12 H21 N O4'
_chemical_formula_sum     'C12 H21 N O4'
_chemical_formula_iupac     'C12 H21 N O4'
_chemical_formula_weight     243.30
_chemical_melting_point     409
_symmetry_cell_setting     Triclinic
_symmetry_space_group_name_H-M     'P -1'
_symmetry_space_group_name_Hall     '-P 1'
loop_
    _symmetry_equiv_pos_as_xyz
    'x, y, z'
    '-x, -y, -z'
_cell_length_a     5.8540(10)
_cell_length_b     10.000(2)
_cell_length_c     23.014(5)
_cell_angle_alpha     85.64(2)
_cell_angle_beta     88.68(2)
_cell_angle_gamma     88.51(2)
_cell_volume     1342.6(4)
_cell_formula_units_Z     4
_cell_measurement_reflns_used     29
_cell_measurement_theta_min     4.12
_cell_measurement_theta_max     13.89
_cell_measurement_temperature     296(2)
_exptl_crystal_description     block
_exptl_crystal_colour     colorless
_exptl_crystal_size_max     0.56
_exptl_crystal_size_mid     0.46
_exptl_crystal_size_min     0.20
_exptl_crystal_density_diffrn     1.204
_exptl_crystal_density_meas     ?
_exptl_crystal_density_method     'not measured'
_exptl_crystal_F_000     528
_exptl_absorpt_coefficient_mu     0.090
_exptl_absorpt_correction_type     multi-scan
_exptl_absorpt_process_details     '(SADABS; Sheldrick, 1996)'
_exptl_absorpt_correction_T_min     0.7671
_exptl_absorpt_correction_T_max     0.9210
_exptl_special_details
;
;
_diffrn_ambient_temperature     293(2)
_diffrn_radiation_type     MoK\a
_diffrn_radiation_wavelength     0.71073
_diffrn_radiation_source     'fine-focus sealed tube'
_diffrn_radiation_monochromator     graphite
_diffrn_measurement_device_type
                                  'Bruker SMART 1K area-detector diffractometer'
_diffrn_measurement_method     'phi and omega scans'
_diffrn_detector_area_resol_mean     ?
_diffrn_reflns_number     5514
_diffrn_reflns_av_R_equivalents     0.0174
_diffrn_reflns_av_sigmaI/netI     0.0654
_diffrn_reflns_theta_min     1.78
_diffrn_reflns_theta_max     25.25
_diffrn_reflns_theta_full     25.25
_diffrn_measured_fraction_theta_max     1.000
_diffrn_measured_fraction_theta_full     1.000
_diffrn_reflns_limit_h_min     0
_diffrn_reflns_limit_h_max     7
_diffrn_reflns_limit_k_min     -11
_diffrn_reflns_limit_k_max     11
_diffrn_reflns_limit_l_min     -27
_diffrn_reflns_limit_l_max     27
_diffrn_standards_number     0
_diffrn_standards_interval_count     .
_diffrn_standards_interval_time     .
_diffrn_standards_decay_%     ?
_refine_special_details
;
Refinement of <i>F</i>^2^ against ALL reflections. The weighted <i>R</i>-factor
<i>wR</i> and goodness of fit <i>S</i> are based on <i>F</i>^2^, conventional
<i>R</i>-factors <i>R</i> are based on <i>F</i>, with <i>F</i> set to zero for
negative <i>F</i>^2^. The threshold expression of <i>F</i>^2^ >
\s(<i>F</i>^2^) is used only for calculating <i>R</i>-factors(gt) <i>etc</i>.
and is not relevant to the choice of reflections for refinement.
<i>R</i>-factors based on <i>F</i>^2^ are statistically about twice as large
as those based on <i>F</i>, and <i>R</i>- factors based on ALL data will be
even larger.
;
_reflns_number_total     4822
_reflns_number_gt     2483
_reflns_threshold_expression     I>2\s(I)
_refine_ls_structure_factor_coef     Fsqd
_refine_ls_matrix_type     full
_refine_ls_R_factor_all     0.0925
_refine_ls_R_factor_gt     0.0444
_refine_ls_wR_factor_gt     0.0978
_refine_ls_wR_factor_ref     0.1092
_refine_ls_goodness_of_fit_ref     0.814
_refine_ls_restrained_S_all     0.814
_refine_ls_number_reflns     4822
_refine_ls_number_parameters     324
_refine_ls_number_restraints     2
_refine_ls_hydrogen_treatment     mixed
_refine_ls_weighting_scheme     calc
_refine_ls_weighting_details
                 'calc w=1/[\s^2^(Fo^2^)+(0.0564P)^2^] where P=(Fo^2^+2Fc^2^)/3'
_atom_sites_solution_hydrogens     geom
_atom_sites_solution_primary     direct
_atom_sites_solution_secondary     difmap
_refine_ls_shift/su_max     0.000
_refine_ls_shift/su_mean     0.000
_refine_diff_density_max     0.224
_refine_diff_density_min     -0.174
_refine_ls_extinction_method     SHELXL
_refine_ls_extinction_coef     0.0098(13)
_refine_ls_extinction_expression
                                  'Fc^*^=kFc[1+0.001xFc^2^\l^3^/sin(2\q)]^-1/4^'
loop_
    _atom_type_symbol
    _atom_type_description
    _atom_type_scat_dispersion_real
    _atom_type_scat_dispersion_imag
    _atom_type_scat_source
    'C' 'C' 0.0033 0.0016
                         'International Tables Vol C Tables 4.2.6.8 and 6.1.1.4'
    'H' 'H' 0.0000 0.0000
                         'International Tables Vol C Tables 4.2.6.8 and 6.1.1.4'
    'N' 'N' 0.0061 0.0033
                         'International Tables Vol C Tables 4.2.6.8 and 6.1.1.4'
    'O' 'O' 0.0106 0.0060
                         'International Tables Vol C Tables 4.2.6.8 and 6.1.1.4'
_computing_data_collection     'SMART (Bruker, 1999)'
_computing_cell_refinement     'SMART (Bruker, 1999)'
_computing_data_reduction     'SAINT-Plus (Bruker, 1999)'
_computing_structure_solution     'SHELXS97 (Sheldrick, 2008)'
_computing_structure_refinement     'SHELXL97 (Sheldrick, 2008)'
_computing_molecular_graphics     'SHELXL97 (Sheldrick, 2008)'
_computing_publication_material     'SHELXTL (Sheldrick, 2008)'
loop_
    _atom_site_type_symbol
    _atom_site_label
    _atom_site_fract_x
    _atom_site_fract_y
    _atom_site_fract_z
    _atom_site_U_iso_or_equiv
    _atom_site_adp_type
    _atom_site_calc_flag
    _atom_site_refinement_flags
    _atom_site_occupancy
    _atom_site_disorder_assembly
    _atom_site_disorder_group
    O O1 0.6276(3) 0.87356(14) 0.15126(6) 0.0548(5) Uani d . 1 . .
    O O2 0.5946(3) 1.03347(15) 0.21599(7) 0.0620(5) Uani d . 1 . .
    O O3 0.6134(3) 0.64184(19) 0.45997(9) 0.0823(6) Uani d . 1 . .
    H H3 0.6355 0.5778 0.4838 0.099 Uiso calc R 1 . .
    O O4 0.2737(3) 0.55582(18) 0.46040(8) 0.0797(6) Uani d . 1 . .
    N N1 0.4694(4) 0.82327(18) 0.23756(7) 0.0481(5) Uani d D 1 . .
    C C1 0.4318(4) 0.7291(2) 0.33857(8) 0.0408(5) Uani d . 1 . .
    H H1C 0.5960 0.7136 0.3392 0.049 Uiso calc R 1 . .
    H H1B 0.3623 0.6490 0.3265 0.049 Uiso calc R 1 . .
    C C2 0.3427(4) 0.7572(2) 0.39994(8) 0.0384(5) Uani d . 1 . .
    H H2 0.4183 0.8372 0.4113 0.046 Uiso calc R 1 . .
    C C3 0.0867(4) 0.7873(2) 0.39991(9) 0.0467(6) Uani d . 1 . .
    H H3A 0.0069 0.7080 0.3906 0.056 Uiso calc R 1 . .
    H H3B 0.0358 0.8099 0.4384 0.056 Uiso calc R 1 . .
    C C4 0.0288(4) 0.9027(2) 0.35566(10) 0.0525(6) Uani d . 1 . .
    H H4A 0.0938 0.9843 0.3677 0.063 Uiso calc R 1 . .
    H H4B -0.1358 0.9160 0.3546 0.063 Uiso calc R 1 . .
    C C5 0.1199(4) 0.8768(2) 0.29489(9) 0.0536(6) Uani d . 1 . .
    H H5A 0.0424 0.8011 0.2810 0.064 Uiso calc R 1 . .
    H H5B 0.0880 0.9547 0.2684 0.064 Uiso calc R 1 . .
    C C6 0.3752(4) 0.8474(2) 0.29527(8) 0.0403(5) Uani d . 1 . .
    H H6 0.4493 0.9263 0.3083 0.048 Uiso calc R 1 . .
    C C7 0.5654(4) 0.9200(2) 0.20301(9) 0.0437(6) Uani d . 1 . .
    C C8 0.7620(4) 0.9548(2) 0.10769(9) 0.0483(6) Uani d . 1 . .
    C C9 0.6330(5) 1.0795(3) 0.08659(11) 0.0732(8) Uani d . 1 . .
    H H9A 0.4824 1.0567 0.0756 0.088 Uiso calc R 1 . .
    H H9B 0.7120 1.1221 0.0535 0.088 Uiso calc R 1 . .
    H H9C 0.6216 1.1397 0.1171 0.088 Uiso calc R 1 . .
    C C10 0.7906(6) 0.8626(3) 0.05895(11) 0.0877(10) Uani d . 1 . .
    H H10A 0.8705 0.7819 0.0729 0.105 Uiso calc R 1 . .
    H H10B 0.8766 0.9066 0.0273 0.105 Uiso calc R 1 . .
    H H10C 0.6430 0.8408 0.0456 0.105 Uiso calc R 1 . .
    C C11 0.9874(5) 0.9845(3) 0.13189(13) 0.0946(11) Uani d . 1 . .
    H H11A 0.9663 1.0492 0.1604 0.114 Uiso calc R 1 . .
    H H11B 1.0866 1.0200 0.1010 0.114 Uiso calc R 1 . .
    H H11C 1.0546 0.9036 0.1499 0.114 Uiso calc R 1 . .
    C C12 0.4076(4) 0.6421(2) 0.44293(9) 0.0414(5) Uani d . 1 . .
    O O5 0.3565(3) 0.37430(14) 0.15151(6) 0.0550(5) Uani d . 1 . .
    O O6 0.3842(3) 0.53682(15) 0.21453(6) 0.0597(5) Uani d . 1 . .
    O O7 0.3647(3) 0.1116(2) 0.44631(8) 0.0765(6) Uani d . 1 . .
    H H7 0.3445 0.0571 0.4743 0.092 Uiso calc R 1 . .
    O O8 0.7245(3) 0.08103(17) 0.47100(7) 0.0692(5) Uani d . 1 . .
    N N2 0.5105(3) 0.32454(17) 0.23698(7) 0.0458(5) Uani d D 1 . .
    C C13 0.5512(4) 0.2287(2) 0.33700(8) 0.0401(5) Uani d . 1 . .
    H H13A 0.6327 0.1504 0.3240 0.048 Uiso calc R 1 . .
    H H13B 0.3892 0.2102 0.3385 0.048 Uiso calc R 1 . .
    C C14 0.6306(4) 0.2564(2) 0.39808(8) 0.0382(5) Uani d . 1 . .
    H H14 0.5424 0.3347 0.4100 0.046 Uiso calc R 1 . .
    C C15 0.8821(4) 0.2927(2) 0.39721(9) 0.0477(6) Uani d . 1 . .
    H H15A 0.9757 0.2159 0.3873 0.057 Uiso calc R 1 . .
    H H15B 0.9243 0.3159 0.4356 0.057 Uiso calc R 1 . .
    C C16 0.9262(4) 0.4108(2) 0.35278(10) 0.0543(6) Uani d . 1 . .
    H H16A 0.8474 0.4902 0.3656 0.065 Uiso calc R 1 . .
    H H16B 1.0886 0.4280 0.3507 0.065 Uiso calc R 1 . .
    C C17 0.8453(4) 0.3842(2) 0.29241(9) 0.0536(6) Uani d . 1 . .
    H H17A 0.8678 0.4634 0.2660 0.064 Uiso calc R 1 . .
    H H17B 0.9358 0.3110 0.2777 0.064 Uiso calc R 1 . .
    C C18 0.5954(4) 0.3489(2) 0.29415(8) 0.0395(5) Uani d . 1 . .
    H H18 0.5081 0.4256 0.3080 0.047 Uiso calc R 1 . .
    C C19 0.4147(4) 0.4221(2) 0.20222(9) 0.0426(6) Uani d . 1 . .
    C C20 0.2250(4) 0.4572(2) 0.10807(9) 0.0482(6) Uani d . 1 . .
    C C21 0.3591(5) 0.5763(3) 0.08456(11) 0.0705(8) Uani d . 1 . .
    H H21A 0.3771 0.6359 0.1148 0.085 Uiso calc R 1 . .
    H H21B 0.2791 0.6225 0.0528 0.085 Uiso calc R 1 . .
    H H21C 0.5069 0.5465 0.0710 0.085 Uiso calc R 1 . .
    C C22 0.1969(6) 0.3620(3) 0.06073(11) 0.0893(10) Uani d . 1 . .
    H H22A 0.3447 0.3347 0.0463 0.107 Uiso calc R 1 . .
    H H22B 0.1117 0.4065 0.0294 0.107 Uiso calc R 1 . .
    H H22C 0.1164 0.2845 0.0764 0.107 Uiso calc R 1 . .
    C C23 -0.0011(5) 0.4961(3) 0.13346(12) 0.0863(10) Uani d . 1 . .
    H H23A -0.0716 0.4182 0.1522 0.104 Uiso calc R 1 . .
    H H23B -0.0972 0.5346 0.1030 0.104 Uiso calc R 1 . .
    H H23C 0.0198 0.5607 0.1616 0.104 Uiso calc R 1 . .
    C C24 0.5776(4) 0.1408(2) 0.44197(9) 0.0426(6) Uani d . 1 . .
    H H1A 0.452(4) 0.7445(12) 0.2264(9) 0.048(7) Uiso d D 1 . .
    H H2A 0.522(3) 0.2460(12) 0.2249(8) 0.039(6) Uiso d D 1 . .
loop_
    _atom_site_aniso_label
    _atom_site_aniso_U_11
    _atom_site_aniso_U_22
    _atom_site_aniso_U_33
    _atom_site_aniso_U_12
    _atom_site_aniso_U_13
    _atom_site_aniso_U_23
    O1 0.0864(13) 0.0413(9) 0.0361(9) -0.0087(8) 0.0145(8) -0.0006(7)
    O2 0.1046(15) 0.0365(9) 0.0447(10) -0.0099(9) 0.0104(9) -0.0030(8)
    O3 0.0604(13) 0.0895(15) 0.0894(15) -0.0081(11) -0.0195(11) 0.0498(11)
    O4 0.0745(14) 0.0736(13) 0.0854(14) -0.0219(11) -0.0229(10) 0.0437(11)
    N1 0.0844(16) 0.0307(11) 0.0288(10) -0.0057(10) 0.0068(9) -0.0015(9)
    C1 0.0493(14) 0.0388(12) 0.0334(12) 0.0036(10) 0.0013(10) 0.0006(9)
    C2 0.0499(14) 0.0344(11) 0.0305(11) -0.0003(10) -0.0030(10) 0.0003(9)
    C3 0.0507(15) 0.0479(14) 0.0408(13) 0.0026(11) 0.0020(11) -0.0007(11)
    C4 0.0536(16) 0.0525(14) 0.0504(14) 0.0098(12) -0.0034(12) 0.0003(12)
    C5 0.0667(18) 0.0530(15) 0.0399(14) 0.0098(13) -0.0113(12) 0.0041(11)
    C6 0.0584(16) 0.0356(12) 0.0266(11) 0.0001(11) -0.0007(10) -0.0006(9)
    C7 0.0648(17) 0.0345(13) 0.0313(12) 0.0029(11) -0.0034(11) 0.0006(10)
    C8 0.0589(16) 0.0491(14) 0.0350(12) -0.0040(12) 0.0051(11) 0.0082(11)
    C9 0.087(2) 0.0726(18) 0.0554(16) 0.0072(16) 0.0048(15) 0.0203(14)
    C10 0.139(3) 0.073(2) 0.0496(17) -0.0045(19) 0.0331(17) -0.0041(15)
    C11 0.066(2) 0.142(3) 0.071(2) -0.012(2) -0.0066(16) 0.028(2)
    C12 0.0492(16) 0.0454(14) 0.0294(12) -0.0024(12) -0.0003(11) -0.0003(10)
    O5 0.0900(13) 0.0407(9) 0.0344(9) 0.0082(8) -0.0216(8) -0.0015(7)
    O6 0.1010(14) 0.0325(9) 0.0460(10) 0.0044(9) -0.0174(9) -0.0025(7)
    O7 0.0646(13) 0.0912(15) 0.0673(13) -0.0167(11) -0.0103(10) 0.0429(10)
    O8 0.0616(12) 0.0802(12) 0.0598(11) 0.0021(10) -0.0067(9) 0.0342(10)
    N2 0.0777(15) 0.0305(11) 0.0291(10) 0.0044(10) -0.0097(9) -0.0011(9)
    C13 0.0491(14) 0.0377(12) 0.0334(12) -0.0032(10) -0.0063(10) 0.0011(9)
    C14 0.0526(15) 0.0335(11) 0.0281(11) -0.0002(10) -0.0027(10) 0.0006(9)
    C15 0.0576(16) 0.0470(14) 0.0385(13) -0.0052(11) -0.0095(11) 0.0003(10)
    C16 0.0569(16) 0.0544(15) 0.0516(15) -0.0155(12) -0.0063(12) 0.0035(12)
    C17 0.0651(18) 0.0549(15) 0.0389(13) -0.0094(13) 0.0045(12) 0.0093(11)
    C18 0.0570(15) 0.0332(11) 0.0281(11) 0.0003(10) -0.0029(10) -0.0002(9)
    C19 0.0587(16) 0.0353(13) 0.0333(12) -0.0016(11) -0.0043(11) 0.0008(10)
    C20 0.0588(16) 0.0518(14) 0.0322(12) 0.0036(12) -0.0077(11) 0.0098(11)
    C21 0.078(2) 0.0773(19) 0.0532(16) -0.0065(16) -0.0084(14) 0.0206(14)
    C22 0.138(3) 0.076(2) 0.0557(18) 0.0055(19) -0.0464(18) -0.0007(15)
    C23 0.063(2) 0.125(3) 0.0653(19) 0.0061(18) -0.0004(15) 0.0247(18)
    C24 0.0528(16) 0.0483(14) 0.0265(11) -0.0041(12) -0.0032(11) -0.0007(10)
_geom_special_details
;
All e.s.d.'s (except the e.s.d. in the dihedral angle between two l.s. planes)
are estimated using the full covariance matrix. The cell e.s.d.'s are taken
into account individually in the estimation of e.s.d.'s in distances, angles
and torsion angles; correlations between e.s.d.'s in cell parameters are only
used when they are defined by crystal symmetry. An approximate (isotropic)
treatment of cell e.s.d.'s is used for estimating e.s.d.'s involving l.s.
planes.
;
loop_
    _geom_bond_atom_site_label_1
    _geom_bond_atom_site_label_2
    _geom_bond_site_symmetry_2
    _geom_bond_distance
    _geom_bond_publ_flag
    O1 C7 . 1.350(2) ?
    O1 C8 . 1.468(2) ?
    O2 C7 . 1.212(2) ?
    O3 C12 . 1.276(3) ?
    O3 H3 . 0.8200 ?
    O4 C12 . 1.220(2) ?
    N1 C7 . 1.332(3) ?
    N1 C6 . 1.461(3) ?
    N1 H1A . 0.856(9) ?
    C1 C6 . 1.522(3) ?
    C1 C2 . 1.538(3) ?
    C1 H1C . 0.9700 ?
    C1 H1B . 0.9700 ?
    C2 C12 . 1.507(3) ?
    C2 C3 . 1.521(3) ?
    C2 H2 . 0.9800 ?
    C3 C4 . 1.517(3) ?
    C3 H3A . 0.9700 ?
    C3 H3B . 0.9700 ?
    C4 C5 . 1.524(3) ?
    C4 H4A . 0.9700 ?
    C4 H4B . 0.9700 ?
    C5 C6 . 1.515(3) ?
    C5 H5A . 0.9700 ?
    C5 H5B . 0.9700 ?
    C6 H6 . 0.9800 ?
    C8 C11 . 1.490(3) ?
    C8 C9 . 1.496(3) ?
    C8 C10 . 1.509(3) ?
    C9 H9A . 0.9600 ?
    C9 H9B . 0.9600 ?
    C9 H9C . 0.9600 ?
    C10 H10A . 0.9600 ?
    C10 H10B . 0.9600 ?
    C10 H10C . 0.9600 ?
    C11 H11A . 0.9600 ?
    C11 H11B . 0.9600 ?
    C11 H11C . 0.9600 ?
    O5 C19 . 1.349(2) ?
    O5 C20 . 1.468(2) ?
    O6 C19 . 1.210(2) ?
    O7 C24 . 1.288(3) ?
    O7 H7 . 0.8200 ?
    O8 C24 . 1.217(2) ?
    N2 C19 . 1.334(3) ?
    N2 C18 . 1.457(3) ?
    N2 H2A . 0.854(9) ?
    C13 C18 . 1.519(3) ?
    C13 C14 . 1.538(3) ?
    C13 H13A . 0.9700 ?
    C13 H13B . 0.9700 ?
    C14 C24 . 1.510(3) ?
    C14 C15 . 1.525(3) ?
    C14 H14 . 0.9800 ?
    C15 C16 . 1.526(3) ?
    C15 H15A . 0.9700 ?
    C15 H15B . 0.9700 ?
    C16 C17 . 1.522(3) ?
    C16 H16A . 0.9700 ?
    C16 H16B . 0.9700 ?
    C17 C18 . 1.513(3) ?
    C17 H17A . 0.9700 ?
    C17 H17B . 0.9700 ?
    C18 H18 . 0.9800 ?
    C20 C23 . 1.489(3) ?
    C20 C21 . 1.503(3) ?
    C20 C22 . 1.515(3) ?
    C21 H21A . 0.9600 ?
    C21 H21B . 0.9600 ?
    C21 H21C . 0.9600 ?
    C22 H22A . 0.9600 ?
    C22 H22B . 0.9600 ?
    C22 H22C . 0.9600 ?
    C23 H23A . 0.9600 ?
    C23 H23B . 0.9600 ?
    C23 H23C . 0.9600 ?
loop_
    _geom_angle_atom_site_label_1
    _geom_angle_atom_site_label_2
    _geom_angle_atom_site_label_3
    _geom_angle_site_symmetry_1
    _geom_angle_site_symmetry_3
    _geom_angle
    _geom_angle_publ_flag
    C7 O1 C8 . . 121.42(16) ?
    C12 O3 H3 . . 109.5 ?
    C7 N1 C6 . . 122.03(18) ?
    C7 N1 H1A . . 122.0(15) ?
    C6 N1 H1A . . 115.9(15) ?
    C6 C1 C2 . . 110.34(16) ?
    C6 C1 H1C . . 109.6 ?
    C2 C1 H1C . . 109.6 ?
    C6 C1 H1B . . 109.6 ?
    C2 C1 H1B . . 109.6 ?
    H1C C1 H1B . . 108.1 ?
    C12 C2 C3 . . 112.57(18) ?
    C12 C2 C1 . . 109.99(16) ?
    C3 C2 C1 . . 110.88(17) ?
    C12 C2 H2 . . 107.7 ?
    C3 C2 H2 . . 107.7 ?
    C1 C2 H2 . . 107.7 ?
    C4 C3 C2 . . 110.80(18) ?
    C4 C3 H3A . . 109.5 ?
    C2 C3 H3A . . 109.5 ?
    C4 C3 H3B . . 109.5 ?
    C2 C3 H3B . . 109.5 ?
    H3A C3 H3B . . 108.1 ?
    C3 C4 C5 . . 111.78(18) ?
    C3 C4 H4A . . 109.3 ?
    C5 C4 H4A . . 109.3 ?
    C3 C4 H4B . . 109.3 ?
    C5 C4 H4B . . 109.3 ?
    H4A C4 H4B . . 107.9 ?
    C6 C5 C4 . . 111.06(18) ?
    C6 C5 H5A . . 109.4 ?
    C4 C5 H5A . . 109.4 ?
    C6 C5 H5B . . 109.4 ?
    C4 C5 H5B . . 109.4 ?
    H5A C5 H5B . . 108.0 ?
    N1 C6 C5 . . 112.69(18) ?
    N1 C6 C1 . . 110.26(16) ?
    C5 C6 C1 . . 110.66(18) ?
    N1 C6 H6 . . 107.7 ?
    C5 C6 H6 . . 107.7 ?
    C1 C6 H6 . . 107.7 ?
    O2 C7 N1 . . 125.2(2) ?
    O2 C7 O1 . . 124.5(2) ?
    N1 C7 O1 . . 110.26(18) ?
    O1 C8 C11 . . 109.95(19) ?
    O1 C8 C9 . . 111.3(2) ?
    C11 C8 C9 . . 112.2(2) ?
    O1 C8 C10 . . 102.23(18) ?
    C11 C8 C10 . . 111.0(2) ?
    C9 C8 C10 . . 109.7(2) ?
    C8 C9 H9A . . 109.5 ?
    C8 C9 H9B . . 109.5 ?
    H9A C9 H9B . . 109.5 ?
    C8 C9 H9C . . 109.5 ?
    H9A C9 H9C . . 109.5 ?
    H9B C9 H9C . . 109.5 ?
    C8 C10 H10A . . 109.5 ?
    C8 C10 H10B . . 109.5 ?
    H10A C10 H10B . . 109.5 ?
    C8 C10 H10C . . 109.5 ?
    H10A C10 H10C . . 109.5 ?
    H10B C10 H10C . . 109.5 ?
    C8 C11 H11A . . 109.5 ?
    C8 C11 H11B . . 109.5 ?
    H11A C11 H11B . . 109.5 ?
    C8 C11 H11C . . 109.5 ?
    H11A C11 H11C . . 109.5 ?
    H11B C11 H11C . . 109.5 ?
    O4 C12 O3 . . 122.4(2) ?
    O4 C12 C2 . . 122.7(2) ?
    O3 C12 C2 . . 114.9(2) ?
    C19 O5 C20 . . 121.23(16) ?
    C24 O7 H7 . . 109.5 ?
    C19 N2 C18 . . 121.92(17) ?
    C19 N2 H2A . . 118.2(14) ?
    C18 N2 H2A . . 119.8(14) ?
    C18 C13 C14 . . 110.31(16) ?
    C18 C13 H13A . . 109.6 ?
    C14 C13 H13A . . 109.6 ?
    C18 C13 H13B . . 109.6 ?
    C14 C13 H13B . . 109.6 ?
    H13A C13 H13B . . 108.1 ?
    C24 C14 C15 . . 112.45(18) ?
    C24 C14 C13 . . 111.16(16) ?
    C15 C14 C13 . . 111.45(17) ?
    C24 C14 H14 . . 107.2 ?
    C15 C14 H14 . . 107.2 ?
    C13 C14 H14 . . 107.2 ?
    C14 C15 C16 . . 110.42(18) ?
    C14 C15 H15A . . 109.6 ?
    C16 C15 H15A . . 109.6 ?
    C14 C15 H15B . . 109.6 ?
    C16 C15 H15B . . 109.6 ?
    H15A C15 H15B . . 108.1 ?
    C17 C16 C15 . . 111.92(18) ?
    C17 C16 H16A . . 109.2 ?
    C15 C16 H16A . . 109.2 ?
    C17 C16 H16B . . 109.2 ?
    C15 C16 H16B . . 109.2 ?
    H16A C16 H16B . . 107.9 ?
    C18 C17 C16 . . 111.07(18) ?
    C18 C17 H17A . . 109.4 ?
    C16 C17 H17A . . 109.4 ?
    C18 C17 H17B . . 109.4 ?
    C16 C17 H17B . . 109.4 ?
    H17A C17 H17B . . 108.0 ?
    N2 C18 C17 . . 112.74(18) ?
    N2 C18 C13 . . 110.10(16) ?
    C17 C18 C13 . . 111.08(17) ?
    N2 C18 H18 . . 107.6 ?
    C17 C18 H18 . . 107.6 ?
    C13 C18 H18 . . 107.6 ?
    O6 C19 N2 . . 124.8(2) ?
    O6 C19 O5 . . 125.00(19) ?
    N2 C19 O5 . . 110.16(18) ?
    O5 C20 C23 . . 110.03(18) ?
    O5 C20 C21 . . 110.79(19) ?
    C23 C20 C21 . . 112.6(2) ?
    O5 C20 C22 . . 102.20(18) ?
    C23 C20 C22 . . 110.8(2) ?
    C21 C20 C22 . . 109.9(2) ?
    C20 C21 H21A . . 109.5 ?
    C20 C21 H21B . . 109.5 ?
    H21A C21 H21B . . 109.5 ?
    C20 C21 H21C . . 109.5 ?
    H21A C21 H21C . . 109.5 ?
    H21B C21 H21C . . 109.5 ?
    C20 C22 H22A . . 109.5 ?
    C20 C22 H22B . . 109.5 ?
    H22A C22 H22B . . 109.5 ?
    C20 C22 H22C . . 109.5 ?
    H22A C22 H22C . . 109.5 ?
    H22B C22 H22C . . 109.5 ?
    C20 C23 H23A . . 109.5 ?
    C20 C23 H23B . . 109.5 ?
    H23A C23 H23B . . 109.5 ?
    C20 C23 H23C . . 109.5 ?
    H23A C23 H23C . . 109.5 ?
    H23B C23 H23C . . 109.5 ?
    O8 C24 O7 . . 123.0(2) ?
    O8 C24 C14 . . 122.6(2) ?
    O7 C24 C14 . . 114.4(2) ?
loop_
    _geom_torsion_atom_site_label_1
    _geom_torsion_atom_site_label_2
    _geom_torsion_atom_site_label_3
    _geom_torsion_atom_site_label_4
    _geom_torsion_site_symmetry_1
    _geom_torsion_site_symmetry_2
    _geom_torsion_site_symmetry_3
    _geom_torsion_site_symmetry_4
    _geom_torsion
    _geom_torsion_publ_flag
    C6 C1 C2 C12 . . . . -177.75(18) ?
    C6 C1 C2 C3 . . . . 57.1(2) ?
    C12 C2 C3 C4 . . . . -179.43(18) ?
    C1 C2 C3 C4 . . . . -55.7(2) ?
    C2 C3 C4 C5 . . . . 55.1(3) ?
    C3 C4 C5 C6 . . . . -55.6(3) ?
    C7 N1 C6 C5 . . . . 95.8(3) ?
    C7 N1 C6 C1 . . . . -140.0(2) ?
    C4 C5 C6 N1 . . . . -179.42(18) ?
    C4 C5 C6 C1 . . . . 56.6(2) ?
    C2 C1 C6 N1 . . . . 177.30(18) ?
    C2 C1 C6 C5 . . . . -57.4(2) ?
    C6 N1 C7 O2 . . . . 3.7(4) ?
    C6 N1 C7 O1 . . . . -176.82(19) ?
    C8 O1 C7 O2 . . . . 6.9(3) ?
    C8 O1 C7 N1 . . . . -172.59(19) ?
    C7 O1 C8 C11 . . . . 61.5(3) ?
    C7 O1 C8 C9 . . . . -63.5(3) ?
    C7 O1 C8 C10 . . . . 179.4(2) ?
    C3 C2 C12 O4 . . . . 23.3(3) ?
    C1 C2 C12 O4 . . . . -100.9(3) ?
    C3 C2 C12 O3 . . . . -156.4(2) ?
    C1 C2 C12 O3 . . . . 79.5(3) ?
    C18 C13 C14 C24 . . . . 177.21(18) ?
    C18 C13 C14 C15 . . . . -56.5(2) ?
    C24 C14 C15 C16 . . . . -179.33(18) ?
    C13 C14 C15 C16 . . . . 55.1(2) ?
    C14 C15 C16 C17 . . . . -54.7(3) ?
    C15 C16 C17 C18 . . . . 55.7(3) ?
    C19 N2 C18 C17 . . . . -91.8(3) ?
    C19 N2 C18 C13 . . . . 143.5(2) ?
    C16 C17 C18 N2 . . . . 179.19(17) ?
    C16 C17 C18 C13 . . . . -56.7(2) ?
    C14 C13 C18 N2 . . . . -177.45(17) ?
    C14 C13 C18 C17 . . . . 56.9(2) ?
    C18 N2 C19 O6 . . . . -1.7(4) ?
    C18 N2 C19 O5 . . . . 178.42(19) ?
    C20 O5 C19 O6 . . . . -6.7(3) ?
    C20 O5 C19 N2 . . . . 173.15(19) ?
    C19 O5 C20 C23 . . . . -60.9(3) ?
    C19 O5 C20 C21 . . . . 64.3(3) ?
    C19 O5 C20 C22 . . . . -178.6(2) ?
    C15 C14 C24 O8 . . . . -3.1(3) ?
    C13 C14 C24 O8 . . . . 122.6(2) ?
    C15 C14 C24 O7 . . . . 176.5(2) ?
    C13 C14 C24 O7 . . . . -57.8(3) ?
loop_
    _geom_hbond_atom_site_label_D
    _geom_hbond_atom_site_label_H
    _geom_hbond_atom_site_label_A
    _geom_hbond_site_symmetry_A
    _geom_hbond_distance_DH
    _geom_hbond_distance_HA
    _geom_hbond_distance_DA
    _geom_hbond_angle_DHA
    _geom_hbond_publ_flag
    N1 H1A O6 . 0.856(9) 2.163(10) 3.009(2) 169(2) yes
    N2 H2A O2 1_545 0.854(9) 2.180(11) 3.013(2) 164.9(19) yes
    O3 H3 O4 2_666 0.82 1.86 2.672(2) 171.5 yes
    O7 H7 O8 2_656 0.82 1.84 2.656(2) 170.9 yes
data_global
_journal_date_recd_electronic     2008-08-21
_journal_date_accepted     2008-08-22
_journal_name_full     'Acta Crystallographica, Section E'
_journal_year     2008
_journal_volume     64
_journal_issue      9
_journal_page_first     o1847
_journal_page_last     o1847
_journal_paper_category     QO
_journal_coeditor_code     BT2775
_publ_contact_author_name     'Yu, Hu'
_publ_contact_author_address
;
Experimental Chemistry Center,
Nanchang University,
Nanchang 330031,
People's Republic of China
;
_publ_contact_author_email     huyu@ncu.edu.cn
_publ_contact_author_fax     '0086-791-3969496'
_publ_contact_author_phone     '0086-791-3969495'
_publ_section_title
;
<i>cis</i>-3-(<i>tert</i>-Butoxycarbonylamino)cyclohexanecarboxylic acid
;
loop_
    _publ_author_name
    _publ_author_address
    'Yu Hu'
;
Experimental Chemistry Center,
Nanchang University,
Nanchang 330031,
People's Republic of China
;
    'XiaoXia Sun'
;
Jiangxi Key Laboratory of Organic Chemistry,
Jiangxi Science & Technology Normal University,
Nanchang 330013,
People's Republic of China
;
    'Ying Guo'
;
Experimental Chemistry Center,
Nanchang University,
Nanchang 330031,
People's Republic of China
;
    'Hua Yao'
;
Experimental Chemistry Center,
Nanchang University,
Nanchang 330031,
People's Republic of China
;
