# Supplementary material for: cis-3-(tert-Butoxy­carbonyl­amino)cyclo­hexa­necarboxylic acid
Source: Acta Crystallogr Sect E Struct Rep Online. 2008 Aug 30;64(Pt 9):o1847. doi: 10.1107/S1600536808027098 (PMC2960558; doi:10.1107/S1600536808027098)
Supplement: Supplementary file 2 [file e-64-o1847-Isup2.hkl]

# 
# h,k,l, Fc-squared, Fo-squared, sigma(Fo-squared) and status flag 
# 
data_I
_shelx_title ' C:\XSCANS\Y1598 in     P-1' 
_shelx_refln_list_code          4 
_shelx_F_calc_maximum      158.58 
_exptl_crystal_F_000       528.00 
_reflns_d_resolution_high  0.8332 
 
loop_ 
 _symmetry_equiv_pos_as_xyz 
 'x, y, z' 
 '-x, -y, -z' 
 
_cell_length_a     5.8540 
_cell_length_b    10.0000 
_cell_length_c    23.0140 
_cell_angle_alpha  85.640 
_cell_angle_beta   88.680 
_cell_angle_gamma  88.510 
 
_shelx_F_squared_multiplier     1.000 
 
loop_ 
 _refln_index_h 
 _refln_index_k 
 _refln_index_l 
 _refln_F_squared_calc 
 _refln_F_squared_meas 
 _refln_F_squared_sigma 
 _refln_observed_status 
   1   0   0    10614.87    11022.90    111.76 o 
   2   0   0     1602.78     1681.65     14.91 o 
   3   0   0      989.83     1072.17     15.17 o 
   4   0   0      565.02      610.28     14.43 o 
   5   0   0      174.96      186.48     11.75 o 
   6   0   0       36.02       33.32      9.71 o 
   7   0   0        0.38        2.51      9.41 o 
  -6   1   0       15.20       15.93      9.07 o 
  -5   1   0       39.90       39.54      8.56 o 
  -4   1   0       13.26       12.83      6.41 o 
  -3   1   0      714.41      771.58     13.74 o 
  -2   1   0      193.17      171.94      7.10 o 
  -1   1   0     1745.75     1677.21     11.52 o 
   0   1   0        0.33        1.80      1.17 o 
   1   1   0     1472.36     1403.21     10.55 o 
   2   1   0        0.04        0.06      4.82 o 
   3   1   0     1317.27     1379.59     17.42 o 
   4   1   0       11.29       12.68      6.65 o 
   5   1   0       23.86       25.74      8.49 o 
   6   1   0       12.36       14.53      8.77 o 
   7   1   0        0.09       -1.76      9.39 o 
  -6   2   0        0.13        1.21      7.98 o 
  -5   2   0        9.55        8.20      8.52 o 
  -4   2   0       71.95       60.22      8.11 o 
  -3   2   0      165.13      129.31      7.78 o 
  -2   2   0      242.47      228.54      7.57 o 
  -1   2   0      902.81      777.36      9.64 o 
   0   2   0      599.91      634.87      6.72 o 
   1   2   0      741.39      623.67      8.79 o 
   2   2   0      619.99      578.34     10.68 o 
   3   2   0      290.48      286.82      9.53 o 
   4   2   0      140.68      132.32      9.22 o 
   5   2   0       55.61       46.11      9.20 o 
   6   2   0        0.23       -1.02      8.49 o 
  -6   3   0        0.00        1.36      8.09 o 
  -5   3   0        0.66        1.61      8.45 o 
  -4   3   0      121.05      130.63      9.92 o 
  -3   3   0       29.25       31.01      7.01 o 
  -2   3   0      165.44      154.43      7.33 o 
  -1   3   0       11.38       17.92      4.42 o 
   0   3   0       11.49       13.18      2.62 o 
   1   3   0      221.48      181.04      6.10 o 
   2   3   0      495.27      492.76     10.54 o 
   3   3   0      292.38      312.76     10.91 o 
   4   3   0       48.70       62.04      8.11 o 
   5   3   0       10.03        2.08      8.77 o 
   6   3   0        3.95       10.02      9.19 o 
  -6   4   0        1.88        8.47      9.17 o 
  -5   4   0       14.77        7.98      8.49 o 
  -4   4   0      190.63      181.82     11.03 o 
  -3   4   0        1.13       -1.36      5.37 o 
  -2   4   0       11.61       10.30      5.12 o 
  -1   4   0      954.86      867.91     13.00 o 
   0   4   0     2209.03     2192.07     16.50 o 
   1   4   0      251.21      229.55      8.40 o 
   2   4   0      152.74      132.69      7.25 o 
   3   4   0       39.05       31.22      6.12 o 
   4   4   0      113.20      111.93      9.52 o 
   5   4   0       25.42       25.53      8.79 o 
   6   4   0        1.88        2.17      8.35 o 
  -6   5   0        3.05        3.50      9.19 o 
  -5   5   0       15.98       27.69      9.03 o 
  -4   5   0      110.20       98.59     10.43 o 
  -3   5   0       28.84       21.34      6.86 o 
  -2   5   0      378.35      361.99     10.97 o 
  -1   5   0      446.47      448.22     10.51 o 
   0   5   0       72.43       74.30      4.18 o 
   1   5   0      744.66      681.84     13.17 o 
   2   5   0      308.97      296.93     10.27 o 
   3   5   0        0.01       -0.76      6.46 o 
   4   5   0       79.90       61.79      9.37 o 
   5   5   0       33.39       39.86      9.49 o 
   6   5   0        0.14        2.34      8.35 o 
  -5   6   0        0.00        2.51      8.60 o 
  -4   6   0       18.02       11.13      8.94 o 
  -3   6   0       55.48       60.02      8.30 o 
  -2   6   0       38.27       44.73      7.14 o 
  -1   6   0        4.62        4.10      6.37 o 
   0   6   0      139.97      145.98      7.68 o 
   1   6   0       46.08       43.22      7.20 o 
   2   6   0       65.75       61.32      7.69 o 
   3   6   0       10.05       15.31      7.26 o 
   4   6   0        0.06       -0.13      8.43 o 
   5   6   0        5.32       10.43      8.73 o 
   6   6   0        5.11        7.62      9.45 o 
  -5   7   0        0.66        1.21      9.15 o 
  -4   7   0        0.09        6.58      9.07 o 
  -3   7   0       69.25       53.14      9.52 o 
  -2   7   0      151.95      159.87     10.22 o 
  -1   7   0        0.09        3.02      6.50 o 
   0   7   0        2.84        3.70      4.22 o 
   1   7   0       23.09       27.84      6.69 o 
   2   7   0      278.42      264.79     12.33 o 
   3   7   0       50.88       48.23      9.41 o 
   4   7   0       21.22        8.52      9.49 o 
   5   7   0        4.31        8.86      8.73 o 
  -5   8   0       23.67       27.14     10.34 o 
  -4   8   0       30.10       25.80     10.43 o 
  -3   8   0       25.95       21.75      9.17 o 
  -2   8   0        6.27        6.88      7.58 o 
  -1   8   0        1.93       -0.98      7.77 o 
   0   8   0       46.95       67.66      5.69 o 
   1   8   0        2.33        4.69      7.94 o 
   2   8   0        1.93        7.60      8.15 o 
   3   8   0      121.50      122.82     11.56 o 
   4   8   0      122.29      109.69     12.81 o 
   5   8   0        6.26        7.77      9.19 o 
  -4   9   0       39.18       34.83     10.34 o 
  -3   9   0       69.39       53.31     10.43 o 
  -2   9   0      190.95      174.58     12.96 o 
  -1   9   0        1.98        0.87      7.81 o 
   0   9   0       19.49       24.92      5.87 o 
   1   9   0        0.57       -1.10      8.11 o 
   2   9   0      143.78      119.43     12.94 o 
   3   9   0      124.87      114.54     11.68 o 
   4   9   0       31.89       18.50     10.45 o 
  -3  10   0        9.00       10.17     10.07 o 
  -2  10   0        1.28       -2.48      9.79 o 
  -1  10   0      169.48      197.06     12.58 o 
   0  10   0      105.88      113.85      7.92 o 
   1  10   0      142.26      135.08     13.64 o 
   2  10   0       36.42       41.86     11.11 o 
   3  10   0        6.92       10.36      9.39 o 
   4  10   0       10.62       16.25     10.00 o 
  -2  11   0       70.98       90.48     11.41 o 
  -1  11   0        0.90       -1.19      9.64 o 
   0  11   0        1.73        0.95      5.94 o 
   1  11   0       19.65       19.43     10.00 o 
   2  11   0       48.29       38.31     11.13 o 
  -2 -11   1       52.77       33.51     10.98 o 
  -1 -11   1       30.14       31.64     10.09 o 
   0 -11   1        0.88       -0.82      6.52 o 
   1 -11   1       17.43       30.37     10.13 o 
   2 -11   1       31.01       20.83     10.70 o 
  -3 -10   1        0.87       -1.61      8.96 o 
  -2 -10   1       79.64       77.27     11.41 o 
  -1 -10   1      391.31      421.31     17.49 o 
   0 -10   1       52.21       61.74      7.30 o 
   1 -10   1      300.58      298.86     14.56 o 
   2 -10   1      134.94      150.40     12.85 o 
   3 -10   1        0.02        3.53      9.36 o 
  -4  -9   1       29.87       33.68     10.34 o 
  -3  -9   1       44.13       41.48     10.41 o 
  -2  -9   1      273.09      268.25     15.09 o 
  -1  -9   1       20.21       15.14      8.71 o 
   0  -9   1       24.09       24.76      5.89 o 
   1  -9   1        6.45        6.05      8.05 o 
   2  -9   1      154.08      166.49     12.17 o 
   3  -9   1        0.14       -8.09      8.94 o 
   4  -9   1       11.32       14.21     10.15 o 
  -5  -8   1        6.33        3.06      9.22 o 
  -4  -8   1       11.55       11.96     10.13 o 
  -3  -8   1        6.32       11.57      9.79 o 
  -2  -8   1        3.70        6.65      8.07 o 
  -1  -8   1      174.32      159.35     11.62 o 
   0  -8   1        1.70        3.94      5.16 o 
   1  -8   1      186.05      194.95     10.67 o 
   2  -8   1       23.66       30.26      8.71 o 
   3  -8   1       22.51       23.49      8.77 o 
   4  -8   1       11.08       14.63     10.04 o 
   5  -8   1       15.00       12.55     10.15 o 
  -5  -7   1        6.68       11.62      9.47 o 
  -4  -7   1       49.85       45.83      9.56 o 
  -3  -7   1      111.27       94.06     10.32 o 
  -2  -7   1       67.85       63.57      9.73 o 
  -1  -7   1        5.68        5.92      6.54 o 
   0  -7   1        0.20        0.17      4.36 o 
   1  -7   1       32.06       32.56      6.97 o 
   2  -7   1      245.32      229.20     12.11 o 
   3  -7   1      100.76      103.38     10.20 o 
   4  -7   1       66.27       58.39     10.39 o 
   5  -7   1        0.99        3.44      8.66 o 
  -6  -6   1        0.03       -6.82      9.56 o 
  -5  -6   1        1.14        1.95      8.22 o 
  -4  -6   1       18.96       21.43      9.03 o 
  -3  -6   1       62.17       72.89      8.58 o 
  -2  -6   1        1.07       -0.30      6.37 o 
  -1  -6   1        5.11        2.61      6.07 o 
   0  -6   1     1101.35     1091.66     11.31 o 
   1  -6   1       74.63       58.61      6.73 o 
   2  -6   1       14.51       16.42      6.67 o 
   3  -6   1       98.97       86.99      9.03 o 
   4  -6   1        0.41       -4.37      9.05 o 
   5  -6   1        0.30       -2.87      8.75 o 
  -6  -5   1        0.15       -4.27      7.96 o 
  -5  -5   1        5.35        8.60      7.94 o 
  -4  -5   1       77.52       69.73      9.81 o 
  -3  -5   1      150.28      153.25      9.50 o 
  -2  -5   1      196.17      182.94      8.84 o 
  -1  -5   1       38.16       40.67      6.58 o 
   0  -5   1       51.15       48.06      3.96 o 
   1  -5   1        0.12        2.36      5.18 o 
   2  -5   1       93.90       81.64      7.65 o 
   3  -5   1       59.77       59.26      7.90 o 
   4  -5   1        4.84        6.31      8.01 o 
   5  -5   1       17.72       15.40      8.66 o 
   6  -5   1        0.00       -4.65      8.64 o 
  -6  -4   1        0.75        0.62      8.64 o 
  -5  -4   1        4.62        1.04      7.92 o 
  -4  -4   1        7.84        8.20      8.03 o 
  -3  -4   1       47.96       37.91      6.67 o 
  -2  -4   1      129.09      129.27      7.48 o 
  -1  -4   1      174.03      198.00      7.57 o 
   0  -4   1      407.71      436.45      7.60 o 
   1  -4   1      491.27      502.66     10.46 o 
   2  -4   1      264.59      248.57      8.61 o 
   3  -4   1        8.06        5.71      6.12 o 
   4  -4   1        0.84       -1.04      7.75 o 
   5  -4   1        0.04        4.18      8.20 o 
   6  -4   1        0.06        1.21      8.30 o 
  -6  -3   1        0.04        1.76      8.96 o 
  -5  -3   1      176.15      181.25     11.96 o 
  -4  -3   1       31.81       25.65      7.62 o 
  -3  -3   1       59.63       58.65      7.03 o 
  -2  -3   1      353.49      328.51      9.04 o 
  -1  -3   1      842.12      785.40     11.19 o 
   0  -3   1        1.06        1.05      2.44 o 
   1  -3   1     1228.84     1169.18     12.81 o 
   2  -3   1       15.15       15.76      5.08 o 
   3  -3   1       28.58       20.30      5.95 o 
   4  -3   1       11.16        5.97      7.60 o 
   5  -3   1       36.49       46.49      9.24 o 
   6  -3   1        1.09       -1.36      9.11 o 
  -6  -2   1        0.01       -2.19      8.07 o 
  -5  -2   1        6.26        4.37      8.07 o 
  -4  -2   1       22.80       24.19      7.43 o 
  -3  -2   1      246.29      250.92      9.40 o 
  -2  -2   1       46.49       47.45      5.27 o 
  -1  -2   1      307.81      290.86      6.75 o 
   0  -2   1      523.41      504.75      5.09 o 
   1  -2   1      305.40      311.58      6.86 o 
   2  -2   1        6.47        9.96      4.37 o 
   3  -2   1      356.37      341.29     10.12 o 
   4  -2   1       10.39       10.07      7.16 o 
   5  -2   1      116.77      126.58     11.36 o 
   6  -2   1        1.73       -6.01      7.96 o 
  -7  -1   1        4.06        9.79      9.45 o 
  -6  -1   1        2.01        0.28      8.96 o 
  -5  -1   1       51.61       43.88      8.77 o 
  -4  -1   1       57.47       52.80      7.37 o 
  -3  -1   1      567.19      530.86     12.16 o 
  -2  -1   1     1984.01     2085.85     17.39 o 
  -1  -1   1    10420.63    10472.00    229.58 o 
   0  -1   1        5.47        5.14      1.24 o 
   1  -1   1     7607.55     7285.63     24.74 o 
   2  -1   1     2100.37     2195.70     17.90 o 
   3  -1   1        1.49        5.56      6.35 o 
   4  -1   1       74.57       69.33      7.58 o 
   5  -1   1       30.65       25.85      8.28 o 
   6  -1   1        1.66       -6.20      8.15 o 
  -7   0   1        1.95       -3.80      9.22 o 
  -6   0   1       43.43       47.76      9.88 o 
  -5   0   1        3.31        5.48      8.28 o 
  -4   0   1      356.41      413.29     12.93 o 
  -3   0   1      118.44      116.01      7.46 o 
  -2   0   1      468.44      445.53      8.67 o 
  -1   0   1      773.91      751.98      7.32 o 
   1   0   1      396.99      392.63      5.51 o 
   2   0   1        1.21        0.28      4.63 o 
   3   0   1       86.75       85.27      6.86 o 
   4   0   1       31.66       37.91      7.62 o 
   5   0   1       36.98       42.88      9.37 o 
   6   0   1        9.83        8.86      9.03 o 
   7   0   1        1.65       -2.89      9.45 o 
  -6   1   1       25.51       25.12      9.90 o 
  -5   1   1       10.26       16.99      8.15 o 
  -4   1   1       16.72       18.75      7.05 o 
  -3   1   1      246.54      263.20      9.25 o 
  -2   1   1     3184.89     3122.56     21.07 o 
  -1   1   1      699.07      607.37      7.43 o 
   0   1   1        0.03        1.28      1.17 o 
   1   1   1      482.84      421.02      6.26 o 
   2   1   1     2875.97     2797.72     19.95 o 
   3   1   1       99.01       95.20      7.48 o 
   4   1   1       44.13       40.76      7.18 o 
   5   1   1        2.10       10.21      8.03 o 
   6   1   1        0.82       -0.51      9.11 o 
   7   1   1        0.03        8.32      9.68 o 
  -6   2   1        0.51        1.06      8.22 o 
  -5   2   1       44.42       49.78      9.03 o 
  -4   2   1      104.55      102.41      9.22 o 
  -3   2   1       29.87       21.88      5.73 o 
  -2   2   1     1094.67     1128.57     13.60 o 
  -1   2   1        9.62        8.47      4.71 o 
   0   2   1    25148.49    26625.96    375.22 o 
   1   2   1        0.04       -0.36      4.20 o 
   2   2   1     2200.03     2214.19     18.65 o 
   3   2   1       12.03        9.56      5.37 o 
   4   2   1       76.66       78.63      8.35 o 
   5   2   1       16.51       12.49      8.62 o 
   6   2   1        0.48        3.27      8.49 o 
  -6   3   1        0.33       -3.40      8.86 o 
  -5   3   1       22.00       21.85      9.17 o 
  -4   3   1       35.73       33.68      8.26 o 
  -3   3   1      768.06      769.15     14.83 o 
  -2   3   1      442.79      461.91     10.13 o 
  -1   3   1       21.79       20.52      4.52 o 
   0   3   1        1.39        2.13      2.58 o 
   1   3   1      291.32      247.15      6.98 o 
   2   3   1      450.65      449.76     10.07 o 
   3   3   1     1250.82     1339.30     18.55 o 
   4   3   1       45.21       35.11      8.13 o 
   5   3   1      124.08      119.98     11.28 o 
   6   3   1       17.51       24.63      9.24 o 
  -6   4   1       28.65       21.66      9.56 o 
  -5   4   1       75.68       62.15      9.96 o 
  -4   4   1       34.23       26.14      8.01 o 
  -3   4   1       11.94       11.06      5.80 o 
  -2   4   1       87.35       63.86      6.48 o 
  -1   4   1      514.94      524.58     10.99 o 
   0   4   1      331.66      373.50      6.27 o 
   1   4   1      832.48      788.53     12.65 o 
   2   4   1       12.36        5.31      5.18 o 
   3   4   1       14.18        8.30      6.05 o 
   4   4   1       76.54       68.76      8.90 o 
   5   4   1       65.43       65.69     10.34 o 
   6   4   1        9.47       10.13      8.79 o 
  -6   5   1        0.01       -0.91      8.83 o 
  -5   5   1        1.36       -1.30      8.69 o 
  -4   5   1       29.26       33.19      8.81 o 
  -3   5   1        1.57        4.86      6.69 o 
  -2   5   1      170.46      150.43      8.80 o 
  -1   5   1      102.53      117.81      7.52 o 
   0   5   1       51.42       45.37      4.03 o 
   1   5   1      240.65      247.59      9.06 o 
   2   5   1        6.27        5.25      6.69 o 
   3   5   1       99.46       85.52      8.26 o 
   4   5   1        4.80        4.23      8.03 o 
   5   5   1        3.36       10.60      8.47 o 
   6   5   1        7.31       14.99      8.75 o 
  -5   6   1       35.24       35.78     10.17 o 
  -4   6   1      171.48      183.11     12.58 o 
  -3   6   1        3.83       -0.34      7.75 o 
  -2   6   1       18.13       15.52      6.54 o 
  -1   6   1      336.01      372.10     11.40 o 
   0   6   1      109.55      116.80      5.80 o 
   1   6   1      537.48      543.60     13.07 o 
   2   6   1       82.42       74.88      7.94 o 
   3   6   1        6.02        2.61      7.20 o 
   4   6   1      102.77      100.30     11.30 o 
   5   6   1       29.57       26.04      8.77 o 
   6   6   1        0.53        2.80      8.86 o 
  -5   7   1       14.31       18.20      9.00 o 
  -4   7   1       81.68       77.12     10.90 o 
  -3   7   1        1.98        2.93      8.18 o 
  -2   7   1       20.34       20.85      8.03 o 
  -1   7   1        8.19        2.10      6.33 o 
   0   7   1       14.51       14.48      4.52 o 
   1   7   1       18.98       16.44      6.60 o 
   2   7   1        0.19        3.42      8.01 o 
   3   7   1       49.82       41.22      9.30 o 
   4   7   1       24.08       20.43      8.96 o 
   5   7   1        1.86        2.91      8.73 o 
  -5   8   1       18.09       21.30     10.13 o 
  -4   8   1       53.87       63.33     10.49 o 
  -3   8   1        4.36        3.06      8.32 o 
  -2   8   1       18.64       20.79      8.49 o 
  -1   8   1        9.59       17.03      7.41 o 
   0   8   1       49.89       47.65      5.91 o 
   1   8   1       18.53       21.49      7.84 o 
   2   8   1       51.54       35.23      8.79 o 
   3   8   1       25.32       25.68      9.37 o 
   4   8   1       43.22       43.94     11.64 o 
   5   8   1        0.99        1.68      9.17 o 
  -4   9   1        4.69        3.78      9.90 o 
  -3   9   1        2.11        3.14      9.13 o 
  -2   9   1        3.21       -2.95      8.94 o 
  -1   9   1       94.39      115.00     10.47 o 
   0   9   1        4.00        6.39      5.50 o 
   1   9   1       53.65       53.18      9.54 o 
   2   9   1        0.67       -6.50      8.94 o 
   3   9   1        0.80        1.23      8.88 o 
   4   9   1       10.87       15.16     10.17 o 
  -3  10   1       55.63       49.29     10.96 o 
  -2  10   1       46.79       42.05     10.17 o 
  -1  10   1        4.45       -0.55      9.09 o 
   0  10   1       38.67       32.82      6.83 o 
   1  10   1       32.82       23.74     10.32 o 
   2  10   1       59.40       55.01     10.64 o 
   3  10   1       24.69       18.94      9.96 o 
   4  10   1       10.98        4.74     10.28 o 
  -2  11   1       11.67       18.01      9.96 o 
  -1  11   1        8.95       10.79      9.22 o 
   0  11   1        1.00        3.94      6.47 o 
   1  11   1        0.79       -0.96      9.51 o 
   2  11   1        0.41        5.63     10.02 o 
  -2 -11   2        1.91       -5.37      9.70 o 
  -1 -11   2        2.37       -0.25      9.24 o 
   0 -11   2        1.12       -1.32      6.32 o 
   1 -11   2        0.32       -0.51      9.17 o 
   2 -11   2        0.11        5.88      9.09 o 
  -3 -10   2        3.19        1.17      9.17 o 
  -2 -10   2        4.80        4.23      9.32 o 
  -1 -10   2        7.81       13.89     10.17 o 
   0 -10   2       19.80       34.55      6.63 o 
   1 -10   2        0.47        5.56      9.45 o 
   2 -10   2        0.74        5.71      9.28 o 
   3 -10   2        0.22       -0.98      8.81 o 
  -4  -9   2       17.58       12.78     10.26 o 
  -3  -9   2       19.35       20.07      8.86 o 
  -2  -9   2        4.00       -0.62      9.19 o 
  -1  -9   2      114.89      118.25     11.28 o 
   0  -9   2       17.48       21.86      6.18 o 
   1  -9   2      117.57      129.56     10.83 o 
   2  -9   2       27.84       42.01      9.45 o 
   3  -9   2       34.59       24.32      9.37 o 
   4  -9   2        1.46        4.97      9.15 o 
  -5  -8   2       15.34       13.80      9.41 o 
  -4  -8   2        8.73        6.39      8.64 o 
  -3  -8   2        8.64        3.84      8.92 o 
  -2  -8   2      103.02       81.50      9.81 o 
  -1  -8   2      597.08      596.44     16.87 o 
   0  -8   2        6.09        8.89      5.41 o 
   1  -8   2      381.42      355.98     13.44 o 
   2  -8   2      165.43      161.81     11.52 o 
   3  -8   2       16.69       18.92      8.66 o 
   4  -8   2        3.26        5.54      9.43 o 
   5  -8   2        8.09        8.01      9.81 o 
  -5  -7   2        0.23       -2.23      8.09 o 
  -4  -7   2       33.40       33.53      9.56 o 
  -3  -7   2       23.68       19.41     10.26 o 
  -2  -7   2      341.14      328.83     13.10 o 
  -1  -7   2      104.33       94.89      8.35 o 
   0  -7   2        4.27        8.41      4.47 o 
   1  -7   2       32.98       38.25      7.41 o 
   2  -7   2      359.58      362.73     13.48 o 
   3  -7   2       14.06       12.74      9.17 o 
   4  -7   2        2.16        4.82      9.02 o 
   5  -7   2        0.25       10.85      8.64 o 
  -6  -6   2        1.07        2.61      8.56 o 
  -5  -6   2        0.80        5.25      8.49 o 
  -4  -6   2      142.39      131.05     11.17 o 
  -3  -6   2        2.86       -7.35      7.35 o 
  -2  -6   2       33.75       41.75      6.97 o 
  -1  -6   2       17.11       13.99      5.90 o 
   0  -6   2        2.88       14.27      4.33 o 
   1  -6   2        0.02        0.13      5.25 o 
   2  -6   2       42.13       46.07      7.39 o 
   3  -6   2        1.87       -0.81      7.45 o 
   4  -6   2      233.65      241.11     13.28 o 
   5  -6   2        9.03        9.75      8.71 o 
  -6  -5   2        2.87       -3.78      9.00 o 
  -5  -5   2        7.85        2.97      8.73 o 
  -4  -5   2        8.10        6.22      8.13 o 
  -3  -5   2        5.48       11.98      6.71 o 
  -2  -5   2      194.65      200.03      9.41 o 
  -1  -5   2      811.79      811.72     13.92 o 
   0  -5   2      116.56      115.66      4.48 o 
   1  -5   2      442.32      476.21     10.51 o 
   2  -5   2      359.62      343.07     10.91 o 
   3  -5   2       72.70       76.00      8.20 o 
   4  -5   2        6.31        2.51      8.15 o 
   5  -5   2        2.98        7.81      8.03 o 
   6  -5   2        3.39       12.00      8.35 o 
  -6  -4   2       14.14       14.25      8.98 o 
  -5  -4   2       25.92       17.33      8.07 o 
  -4  -4   2       36.20       36.61      8.35 o 
  -3  -4   2       12.26        4.65      5.95 o 
  -2  -4   2      368.31      340.54     10.06 o 
  -1  -4   2        9.33       10.53      4.84 o 
   0  -4   2      100.11      113.06     11.18 o 
   1  -4   2       86.28       81.65      5.91 o 
   2  -4   2      265.24      288.60      8.78 o 
   3  -4   2        1.57        0.70      5.80 o 
   4  -4   2        6.87        7.39      7.94 o 
   5  -4   2        0.93       -4.67      7.62 o 
   6  -4   2       15.72        8.24      9.24 o 
  -6  -3   2        4.79        9.05      8.98 o 
  -5  -3   2       18.18       20.79      8.90 o 
  -4  -3   2        5.13        9.43      7.20 o 
  -3  -3   2        1.44        1.78      5.69 o 
  -2  -3   2      144.56      143.60      6.74 o 
  -1  -3   2      401.44      392.64      8.48 o 
   0  -3   2       21.50       22.45      2.67 o 
   1  -3   2      345.75      359.08      7.88 o 
   2  -3   2      313.32      293.70      8.36 o 
   3  -3   2        2.49        0.53      5.58 o 
   4  -3   2       83.34       71.69      9.03 o 
   5  -3   2       11.65        5.97      8.41 o 
   6  -3   2       12.86        9.39      8.62 o 
  -6  -2   2        4.90       11.34      8.77 o 
  -5  -2   2      111.71      122.16     11.09 o 
  -4  -2   2       79.34       70.54      8.07 o 
  -3  -2   2      143.10      140.86      7.97 o 
  -2  -2   2      190.68      173.12      6.51 o 
  -1  -2   2     1123.15     1008.16     11.17 o 
   0  -2   2      854.96      851.08     12.06 o 
   1  -2   2     1107.31     1046.66     10.87 o 
   2  -2   2       85.05       74.96      5.40 o 
   3  -2   2       55.10       51.49      6.61 o 
   4  -2   2      118.15      101.19      8.90 o 
   5  -2   2      118.01      115.62     10.92 o 
   6  -2   2        5.17        1.72      8.54 o 
  -6  -1   2       33.77       34.91      9.56 o 
  -5  -1   2        8.99        5.78      7.84 o 
  -4  -1   2       64.31       56.63      7.71 o 
  -3  -1   2      705.44      662.15     13.53 o 
  -2  -1   2      202.69      200.80      6.76 o 
  -1  -1   2     7609.65     7069.68     24.99 o 
   0  -1   2        2.67        3.50      1.42 o 
   1  -1   2     9533.52     8900.63     28.61 o 
   2  -1   2      617.93      587.21      9.74 o 
   3  -1   2     1829.13     1732.37     19.71 o 
   4  -1   2       49.88       49.74      7.43 o 
   5  -1   2       10.45       12.23      8.18 o 
   6  -1   2       52.73       78.94      9.73 o 
  -6   0   2        9.23        4.74      8.60 o 
  -5   0   2        9.78       13.00      8.07 o 
  -4   0   2        7.22        9.90      6.86 o 
  -3   0   2      377.39      372.74     10.25 o 
  -2   0   2     2998.38     3022.92     20.01 o 
  -1   0   2      969.38      973.92      8.68 o 
   0   0   2      498.78      518.57      5.23 o 
   1   0   2     1010.36      985.73      8.39 o 
   2   0   2     4797.47     4892.85     24.87 o 
   3   0   2      401.19      432.72     10.19 o 
   4   0   2       98.20      107.43      8.37 o 
   5   0   2        0.30       -2.06      7.94 o 
   6   0   2        0.03       -3.97      8.66 o 
   7   0   2        0.05       -1.61      8.66 o 
  -6   1   2       23.20       14.89      9.54 o 
  -5   1   2        0.21        4.76      8.03 o 
  -4   1   2       57.14       55.20      7.54 o 
  -3   1   2      183.27      179.19      7.86 o 
  -2   1   2      244.26      244.76      7.42 o 
  -1   1   2     3779.88     3502.28     17.20 o 
   0   1   2        4.86        7.00      1.38 o 
   1   1   2     2730.63     2576.24     14.64 o 
   2   1   2      751.23      764.52     11.01 o 
   3   1   2        9.55       10.26      5.42 o 
   4   1   2       36.68       32.09      6.92 o 
   5   1   2        4.32        6.35      7.60 o 
   6   1   2       30.11       33.85     10.09 o 
   7   1   2        1.08        5.84      8.92 o 
  -6   2   2        0.06       -7.73      8.64 o 
  -5   2   2        0.67       -6.29      8.30 o 
  -4   2   2      314.95      333.68     12.03 o 
  -3   2   2        7.46        2.55      5.25 o 
  -2   2   2      581.67      601.28     10.59 o 
  -1   2   2     3796.77     3393.29     20.24 o 
   0   2   2      790.57      795.90     18.42 o 
   1   2   2     3498.10     3039.42     18.93 o 
   2   2   2      670.66      660.74     10.83 o 
   3   2   2        0.96        3.16      5.25 o 
   4   2   2       65.74       66.01      8.07 o 
   5   2   2       27.88       30.22      8.79 o 
   6   2   2        7.05        6.56      8.75 o 
  -6   3   2        7.76        7.01      8.69 o 
  -5   3   2      206.40      183.71     11.90 o 
  -4   3   2       20.16       18.52      7.82 o 
  -3   3   2      384.46      376.34     11.19 o 
  -2   3   2      257.67      261.38      8.29 o 
  -1   3   2      692.76      641.02     10.18 o 
   0   3   2       42.25       32.80      4.52 o 
   1   3   2      751.69      669.29     10.40 o 
   2   3   2      229.82      258.08      8.16 o 
   3   3   2      141.20      125.15      8.41 o 
   4   3   2      251.10      258.23     11.50 o 
   5   3   2      195.70      181.83     12.43 o 
   6   3   2       30.49       35.10      9.39 o 
  -6   4   2        3.23        2.78      9.24 o 
  -5   4   2       34.22       21.92      9.13 o 
  -4   4   2        0.05        0.55      7.45 o 
  -3   4   2       11.60       20.90      6.01 o 
  -2   4   2      303.57      309.03      9.40 o 
  -1   4   2      641.22      576.87     11.51 o 
   0   4   2      245.90      221.49      5.10 o 
   1   4   2      852.43      776.24     13.02 o 
   2   4   2       56.79       66.68      6.41 o 
   3   4   2       78.38       75.32      7.39 o 
   4   4   2       28.33       20.56      7.94 o 
   5   4   2       16.88       18.86      8.94 o 
   6   4   2        2.66        4.06      8.37 o 
  -6   5   2        1.89       14.78      9.68 o 
  -5   5   2        3.62        3.38      9.79 o 
  -4   5   2       23.57       14.31      8.69 o 
  -3   5   2       96.95       96.23      8.71 o 
  -2   5   2       88.32       68.17      7.27 o 
  -1   5   2        0.00       -2.38      5.90 o 
   0   5   2       34.77       28.47      3.68 o 
   1   5   2       85.33       82.96      7.01 o 
   2   5   2      445.14      409.08     11.74 o 
   3   5   2      129.46      121.29      8.99 o 
   4   5   2       18.56       12.59      7.98 o 
   5   5   2        5.65       -4.25      8.73 o 
   6   5   2        1.74        9.85      9.19 o 
  -5   6   2       31.07       32.83      9.90 o 
  -4   6   2       42.93       31.58      9.90 o 
  -3   6   2      117.63      109.93     10.01 o 
  -2   6   2        0.15        1.64      6.16 o 
  -1   6   2      395.22      348.62     12.12 o 
   0   6   2      625.79      556.24     10.54 o 
   1   6   2      253.61      262.19      9.84 o 
   2   6   2       26.97       40.16      7.20 o 
   3   6   2      102.93       98.39      9.20 o 
   4   6   2      211.27      200.99     12.83 o 
   5   6   2        1.53        2.48      8.54 o 
   6   6   2        0.44        6.97     10.36 o 
  -5   7   2        1.01        2.57      9.26 o 
  -4   7   2        9.23        5.63      9.26 o 
  -3   7   2       59.90       56.88      9.15 o 
  -2   7   2       50.46       43.75      8.43 o 
  -1   7   2       60.46       51.08      7.35 o 
   0   7   2       22.04       17.24      4.72 o 
   1   7   2        0.30        2.19      6.65 o 
   2   7   2       91.01      101.79      9.35 o 
   3   7   2      125.95      115.20     10.83 o 
   4   7   2       21.52       24.93      9.73 o 
   5   7   2        7.09        6.65      8.35 o 
  -5   8   2        0.53       -4.52      9.56 o 
  -4   8   2        4.27        2.74      9.45 o 
  -3   8   2        9.00       13.12      8.56 o 
  -2   8   2       10.78       15.42      8.18 o 
  -1   8   2       10.41       10.34      7.52 o 
   0   8   2      110.76      116.77      7.19 o 
   1   8   2        2.18       -0.68      7.60 o 
   2   8   2        8.00        5.82      8.05 o 
   3   8   2        5.26       15.16      8.86 o 
   4   8   2        0.93       -0.51      9.36 o 
   5   8   2        4.77       -0.55      9.47 o 
  -4   9   2       41.27       41.26     11.21 o 
  -3   9   2        9.56        0.00      9.28 o 
  -2   9   2       47.57       44.11      9.81 o 
  -1   9   2       26.03       25.14      8.30 o 
   0   9   2        0.01        0.45      5.05 o 
   1   9   2       41.44       30.67      8.52 o 
   2   9   2       38.80       34.85      9.26 o 
   3   9   2        0.00       -1.27      8.24 o 
   4   9   2       59.90       63.33     11.38 o 
  -3  10   2        1.77        0.21      9.79 o 
  -2  10   2        6.28        9.87      9.28 o 
  -1  10   2       19.23       17.41      9.05 o 
   0  10   2       16.73       23.53      7.03 o 
   1  10   2       39.69       31.35     10.19 o 
   2  10   2        0.40       -2.17      9.22 o 
   3  10   2       21.48       33.28     10.07 o 
   4  10   2       11.98       21.96     10.28 o 
  -2  11   2        7.27        8.26     10.09 o 
  -1  11   2       36.44       31.18     10.34 o 
   0  11   2        0.61        1.65      6.40 o 
   1  11   2       44.65       28.52      9.94 o 
   2  11   2        0.03        8.35      9.47 o 
  -2 -11   3       27.40       32.90     10.30 o 
  -1 -11   3        4.77        4.78      9.07 o 
   0 -11   3        1.79       -0.12      6.33 o 
   1 -11   3        6.67        9.39      9.22 o 
   2 -11   3       24.13       20.79      9.60 o 
  -3 -10   3        1.21        2.78      8.24 o 
  -2 -10   3       11.77       12.93     10.00 o 
  -1 -10   3      152.39      149.53     12.11 o 
   0 -10   3      112.34      130.89      7.80 o 
   1 -10   3      125.69      133.82     11.77 o 
   2 -10   3        2.70        6.03      9.24 o 
   3 -10   3        6.02        9.00      9.07 o 
  -4  -9   3       18.22       12.85      9.92 o 
  -3  -9   3        7.12       11.57      9.77 o 
  -2  -9   3        7.22       13.55      8.30 o 
  -1  -9   3      161.68      163.16     11.77 o 
   0  -9   3       20.62       17.63      8.51 o 
   1  -9   3       27.18       30.18      9.26 o 
   2  -9   3       50.34       48.15      9.62 o 
   3  -9   3        3.54        3.97      8.35 o 
   4  -9   3        0.64       -1.10      9.56 o 
  -5  -8   3       22.45       26.12     10.15 o 
  -4  -8   3        9.32       15.54      9.22 o 
  -3  -8   3       52.47       65.43     10.05 o 
  -2  -8   3       39.33       27.35      8.62 o 
  -1  -8   3       29.32       24.34      9.90 o 
   0  -8   3       19.31       25.25      6.33 o 
   1  -8   3        7.52        9.11      8.71 o 
   2  -8   3       38.36       30.90      8.56 o 
   3  -8   3       18.98       15.25      8.71 o 
   4  -8   3        1.65       -0.64      9.32 o 
   5  -8   3        0.31        1.89      9.94 o 
  -5  -7   3        0.74        7.24      8.60 o 
  -4  -7   3        5.89       -0.49      8.43 o 
  -3  -7   3      538.36      561.18     17.38 o 
  -2  -7   3       73.72       70.28      9.71 o 
  -1  -7   3      178.57      181.10     10.24 o 
   0  -7   3        0.36       -1.83      4.54 o 
   1  -7   3      418.90      385.57     12.87 o 
   2  -7   3      116.55      119.87     10.41 o 
   3  -7   3      522.94      513.38     16.61 o 
   4  -7   3       29.30       31.86      9.62 o 
   5  -7   3        0.00       -1.61      9.15 o 
  -6  -6   3        0.71       -7.64      8.94 o 
  -5  -6   3        1.31        2.68      8.56 o 
  -4  -6   3       80.53       83.73     10.77 o 
  -3  -6   3       25.99       25.74      8.20 o 
  -2  -6   3      131.19      129.57      9.05 o 
  -1  -6   3        0.76        4.37      5.78 o 
   0  -6   3      802.64      864.59     13.84 o 
   1  -6   3       10.91        9.51      5.82 o 
   2  -6   3      131.55      125.98      9.01 o 
   3  -6   3        0.74        0.04      7.79 o 
   4  -6   3       64.44       61.36     10.83 o 
   5  -6   3       15.37       12.72      9.30 o 
  -6  -5   3       12.15       12.36      9.53 o 
  -5  -5   3       10.65        9.56      7.86 o 
  -4  -5   3       39.47       27.93      8.81 o 
  -3  -5   3        0.77        5.73      7.03 o 
  -2  -5   3      298.99      311.96     10.25 o 
  -1  -5   3       11.78       10.81      6.12 o 
   0  -5   3       17.90       15.51      4.43 o 
   1  -5   3       78.98       84.48      6.33 o 
   2  -5   3      250.10      264.66      9.65 o 
   3  -5   3        8.30       14.29      7.22 o 
   4  -5   3        7.58        6.07      7.92 o 
   5  -5   3        0.86        2.10      8.56 o 
   6  -5   3        2.25        6.31      8.77 o 
  -6  -4   3        8.24       10.98      9.28 o 
  -5  -4   3        1.46        4.99      8.32 o 
  -4  -4   3      192.67      181.69     11.09 o 
  -3  -4   3      127.68      126.28      8.60 o 
  -2  -4   3      357.79      333.43     10.04 o 
  -1  -4   3      581.51      575.86     10.82 o 
   0  -4   3      113.04      106.51      4.00 o 
   1  -4   3      894.01      891.80     12.44 o 
   2  -4   3       97.73      112.43      6.95 o 
   3  -4   3       74.42       67.42      7.35 o 
   4  -4   3      209.05      215.49     11.47 o 
   5  -4   3       28.74       27.03      9.00 o 
   6  -4   3        1.40        4.03      8.52 o 
  -6  -3   3       13.65       16.20      9.32 o 
  -5  -3   3       44.70       39.52      8.73 o 
  -4  -3   3       92.48      100.60      8.96 o 
  -3  -3   3      755.73      719.00     14.51 o 
  -2  -3   3      474.84      437.22     10.03 o 
  -1  -3   3      297.01      266.39      7.30 o 
   0  -3   3        0.15       -0.72      2.52 o 
   1  -3   3      302.62      285.86      7.02 o 
   2  -3   3      221.53      222.93      7.82 o 
   3  -3   3      573.32      566.40     12.71 o 
   4  -3   3       90.06       87.98      9.01 o 
   5  -3   3        0.92       -3.27      7.79 o 
   6  -3   3       15.14        9.98      9.81 o 
  -6  -2   3        3.80       -2.38      8.56 o 
  -5  -2   3       13.83       20.30      8.77 o 
  -4  -2   3      132.53      134.88      9.05 o 
  -3  -2   3       21.69       19.20      5.97 o 
  -2  -2   3       52.90       43.69      4.76 o 
  -1  -2   3     1971.23     1815.57     14.76 o 
   0  -2   3      539.18      561.76      7.96 o 
   1  -2   3     1644.35     1574.17     13.13 o 
   2  -2   3      188.89      177.28      6.48 o 
   3  -2   3       61.15       55.80      6.33 o 
   4  -2   3       47.93       39.33      7.43 o 
   5  -2   3        1.88       -1.47      8.75 o 
   6  -2   3        0.42       -1.53      8.45 o 
  -6  -1   3       10.35       16.42      9.17 o 
  -5  -1   3        8.03        4.95      7.90 o 
  -4  -1   3        7.81        5.33      6.43 o 
  -3  -1   3     2528.15     2719.43     24.00 o 
  -2  -1   3     1052.47     1064.54     12.72 o 
  -1  -1   3       49.37       48.67      4.21 o 
   0  -1   3        0.59        0.25      1.62 o 
   1  -1   3      101.11      102.20      4.68 o 
   2  -1   3      906.62      895.27     11.66 o 
   3  -1   3     1886.93     2008.62     20.80 o 
   4  -1   3        8.93        8.86      6.39 o 
   5  -1   3       32.83       44.32      8.64 o 
   6  -1   3        1.21        9.22      8.13 o 
  -6   0   3        1.23        2.68      8.81 o 
  -5   0   3       44.57       49.61      8.83 o 
  -4   0   3        4.12        7.94      6.16 o 
  -3   0   3      948.49     1038.72     15.42 o 
  -2   0   3      138.62      141.52      6.04 o 
  -1   0   3     2862.22     2740.06     15.04 o 
   0   0   3     1516.40     1638.17     18.38 o 
   1   0   3     2660.94     2574.73     14.44 o 
   2   0   3      170.21      182.62      6.42 o 
   3   0   3      478.20      527.05     11.51 o 
   4   0   3       42.79       34.83      6.92 o 
   5   0   3       32.78       39.25      8.62 o 
   6   0   3        0.26        4.57      8.66 o 
  -6   1   3        0.13        0.38      8.26 o 
  -5   1   3        7.53        6.86      7.39 o 
  -4   1   3       39.84       51.42      7.16 o 
  -3   1   3        6.69        7.56      5.50 o 
  -2   1   3      419.11      423.44      8.60 o 
  -1   1   3     5586.88     5190.46     22.80 o 
   0   1   3        0.51        2.27      1.65 o 
   1   1   3     7065.27     6529.61     25.01 o 
   2   1   3      223.47      232.11      7.02 o 
   3   1   3      294.18      316.48      9.70 o 
   4   1   3        1.39        1.72      6.54 o 
   5   1   3        7.44        9.15      8.07 o 
   6   1   3        4.48       -2.23      9.15 o 
  -6   2   3        3.76       -1.74      8.73 o 
  -5   2   3       60.50       55.84      8.69 o 
  -4   2   3        0.04       -3.10      7.50 o 
  -3   2   3      201.11      221.08      8.71 o 
  -2   2   3      641.77      567.25     10.27 o 
  -1   2   3     9795.10     9154.11     33.01 o 
   0   2   3    18649.26    20201.30    225.40 o 
   1   2   3     6028.30     5383.88     26.13 o 
   2   2   3      307.68      304.17      8.23 o 
   3   2   3      347.58      350.15     10.12 o 
   4   2   3      193.35      190.42     10.50 o 
   5   2   3       57.44       43.60      8.67 o 
   6   2   3       18.86       15.27      8.88 o 
  -6   3   3       19.52       24.34      9.83 o 
  -5   3   3       44.89       48.57      9.64 o 
  -4   3   3       77.04       81.48      8.98 o 
  -3   3   3        0.10       -2.17      5.71 o 
  -2   3   3      387.09      382.76      9.72 o 
  -1   3   3      219.65      214.97      6.87 o 
   0   3   3       20.48       20.18      2.70 o 
   1   3   3       96.62       96.30      5.42 o 
   2   3   3      216.38      222.79      7.84 o 
   3   3   3       63.79       63.47      6.75 o 
   4   3   3      198.20      167.17     10.62 o 
   5   3   3        0.30       -0.28      8.45 o 
   6   3   3       19.43       21.47      9.79 o 
  -6   4   3       11.54       10.89      8.94 o 
  -5   4   3       23.37       12.59      9.66 o 
  -4   4   3        9.15        7.39      7.33 o 
  -3   4   3        4.13        0.96      5.56 o 
  -2   4   3      311.63      297.30      9.42 o 
  -1   4   3     2841.45     2853.41     22.82 o 
   0   4   3      205.49      226.29      5.60 o 
   1   4   3     3235.88     3316.30     24.71 o 
   2   4   3      106.23       97.96      6.73 o 
   3   4   3        0.48        2.21      5.86 o 
   4   4   3       16.50       16.71      7.92 o 
   5   4   3       14.05       10.92      8.83 o 
   6   4   3        0.77        5.03      8.32 o 
  -6   5   3        2.08       -2.82      9.11 o 
  -5   5   3      203.76      191.71     13.73 o 
  -4   5   3      105.99      110.39     10.45 o 
  -3   5   3       20.05       15.95      7.05 o 
  -2   5   3      156.22      126.90      8.18 o 
  -1   5   3      864.46      860.62     14.56 o 
   0   5   3       36.00       35.42      3.84 o 
   1   5   3      808.10      779.05     13.92 o 
   2   5   3       14.08        4.03      6.37 o 
   3   5   3        4.06        2.87      6.52 o 
   4   5   3       33.61       44.15      9.24 o 
   5   5   3       27.44       24.51     10.83 o 
   6   5   3        0.28        0.00      8.98 o 
  -5   6   3        4.00       -4.52     10.00 o 
  -4   6   3      110.86      111.88     11.26 o 
  -3   6   3        9.76        0.87      7.33 o 
  -2   6   3       82.87       79.19      7.86 o 
  -1   6   3      170.87      145.18      9.09 o 
   0   6   3      285.95      268.96      7.14 o 
   1   6   3       19.81       16.84      6.80 o 
   2   6   3      204.36      176.90      9.88 o 
   3   6   3        0.08        1.87      7.18 o 
   4   6   3       76.55       57.26     10.13 o 
   5   6   3       15.77       17.92      8.90 o 
   6   6   3       22.54       22.19      9.77 o 
  -5   7   3        3.44        3.14     10.13 o 
  -4   7   3        1.42        1.38      8.96 o 
  -3   7   3        0.31       -0.42      7.90 o 
  -2   7   3       86.19       76.66      8.92 o 
  -1   7   3        0.13       -1.42      6.50 o 
   0   7   3       38.42       38.22      5.24 o 
   1   7   3       33.60       38.72      7.05 o 
   2   7   3       98.86       91.17      9.35 o 
   3   7   3        9.70       13.85      8.37 o 
   4   7   3       16.64       19.03      9.03 o 
   5   7   3        0.31       -5.29      9.43 o 
  -5   8   3        6.14        1.00     10.24 o 
  -4   8   3        7.66       20.56      9.49 o 
  -3   8   3        9.43       16.08      8.32 o 
  -2   8   3       72.19       58.86      9.62 o 
  -1   8   3       13.98        5.18      7.28 o 
   0   8   3       30.97       28.75      5.84 o 
   1   8   3        2.24        4.69      7.58 o 
   2   8   3       40.84       26.55      8.43 o 
   3   8   3       33.79       42.28      8.64 o 
   4   8   3       51.74       44.30     10.90 o 
   5   8   3        3.03       14.04      8.64 o 
  -4   9   3        1.07        5.27      9.02 o 
  -3   9   3        7.30       14.25      9.30 o 
  -2   9   3        9.74        3.57      8.47 o 
  -1   9   3        3.38        7.11      8.22 o 
   0   9   3        0.61        0.41      5.44 o 
   1   9   3        2.81       -7.33      8.39 o 
   2   9   3        0.10        1.83      8.35 o 
   3   9   3       17.67       17.41      9.11 o 
   4   9   3        1.91        0.70     10.07 o 
  -3  10   3        0.05        4.29      9.83 o 
  -2  10   3        0.85       -1.89      9.24 o 
  -1  10   3       27.32       25.04      9.15 o 
   0  10   3      226.59      226.44      9.85 o 
   1  10   3       17.43       12.15      9.75 o 
   2  10   3       11.12       11.57      9.32 o 
   3  10   3        0.00       -7.20      9.60 o 
   4  10   3        4.14       -0.47      9.85 o 
  -2  11   3        1.46       -0.89      9.98 o 
  -1  11   3        6.67        5.46      9.45 o 
   0  11   3        4.38        2.59      6.47 o 
   1  11   3        2.29        5.50      9.85 o 
   2  11   3       18.70       14.80     10.55 o 
  -2 -11   4        3.17       -1.61      9.73 o 
  -1 -11   4        3.38        5.14      9.70 o 
   0 -11   4        0.47        3.34      6.67 o 
   1 -11   4        5.17        4.86      9.39 o 
   2 -11   4        0.07        0.49      9.49 o 
  -3 -10   4        1.18       -0.42      9.28 o 
  -2 -10   4       34.69       49.48      9.81 o 
  -1 -10   4        0.00        3.55      9.39 o 
   0 -10   4       56.13       66.63      7.43 o 
   1 -10   4        3.04       10.66      8.28 o 
   2 -10   4       31.63       28.03      9.45 o 
   3 -10   4        2.17       -2.63      9.02 o 
  -4  -9   4        0.00        2.74      8.60 o 
  -3  -9   4        9.04        4.37      9.11 o 
  -2  -9   4       12.81       10.07      9.51 o 
  -1  -9   4        0.16       -6.24      8.45 o 
   0  -9   4        8.92        8.72      5.72 o 
   1  -9   4       31.64       25.31      8.66 o 
   2  -9   4       72.24       90.10     11.07 o 
   3  -9   4        0.42       -1.21      8.83 o 
   4  -9   4        3.62        5.25      8.94 o 
  -5  -8   4        9.04       16.39      9.79 o 
  -4  -8   4       17.24       16.14      9.79 o 
  -3  -8   4       10.14        6.35      8.77 o 
  -2  -8   4      103.92      103.81     10.47 o 
  -1  -8   4      727.49      736.18     18.13 o 
   0  -8   4     1138.57     1158.76     14.90 o 
   1  -8   4      785.87      765.88     18.20 o 
   2  -8   4       53.58       78.54      9.45 o 
   3  -8   4       76.68       82.22      9.94 o 
   4  -8   4       29.46       35.47      9.54 o 
  -5  -7   4        1.46       -5.18      8.79 o 
  -4  -7   4        1.03       -6.41      7.96 o 
  -3  -7   4      385.45      411.17     15.82 o 
  -2  -7   4      273.21      288.29     12.56 o 
  -1  -7   4      200.52      214.13     10.79 o 
   0  -7   4        9.35        6.55      4.64 o 
   1  -7   4      186.78      217.59     10.16 o 
   2  -7   4      143.32      166.07     10.60 o 
   3  -7   4       73.70       60.28     10.43 o 
   4  -7   4        6.68        8.43      8.58 o 
   5  -7   4        0.03        2.82      9.00 o 
  -6  -6   4        0.74       -5.92      8.83 o 
  -5  -6   4        0.19       -6.12      8.18 o 
  -4  -6   4      152.71      150.13     11.81 o 
  -3  -6   4        8.88       12.53      8.03 o 
  -2  -6   4      333.33      328.85     11.84 o 
  -1  -6   4      125.67      134.31      8.29 o 
   0  -6   4     1174.97     1163.81     12.24 o 
   1  -6   4      246.34      267.03      9.52 o 
   2  -6   4      364.08      368.41     12.27 o 
   3  -6   4       59.94       55.05      8.54 o 
   4  -6   4      102.86       85.26     10.51 o 
   5  -6   4       19.28       17.31     10.04 o 
  -6  -5   4       36.05       45.87     10.49 o 
  -5  -5   4        3.38        4.01      8.26 o 
  -4  -5   4       25.84       18.03      8.01 o 
  -3  -5   4      524.40      503.99     14.42 o 
  -2  -5   4        0.01        1.49      5.99 o 
  -1  -5   4       10.77       14.14      5.37 o 
   0  -5   4        0.61        0.30      3.34 o 
   1  -5   4      184.70      176.91      7.76 o 
   2  -5   4        4.87        4.48      5.80 o 
   3  -5   4      499.57      490.94     13.98 o 
   4  -5   4        0.00        1.80      7.88 o 
   5  -5   4        1.05        0.40      8.56 o 
   6  -5   4        0.51       -1.27      9.13 o 
  -6  -4   4        2.75        6.80      8.75 o 
  -5  -4   4       20.60       20.43      8.83 o 
  -4  -4   4       60.91       48.53      9.52 o 
  -3  -4   4       36.81       28.91      7.09 o 
  -2  -4   4       25.95       23.70      5.46 o 
  -1  -4   4      218.46      195.61      7.70 o 
   0  -4   4     2180.73     2385.97     13.58 o 
   1  -4   4       83.75       84.04      5.74 o 
   2  -4   4        0.20        2.59      4.82 o 
   3  -4   4       50.60       50.27      7.07 o 
   4  -4   4       82.48       69.10      9.71 o 
   5  -4   4       19.71       22.40      8.43 o 
   6  -4   4        0.00       -2.95      9.00 o 
  -6  -3   4       12.08        6.88      8.75 o 
  -5  -3   4       11.59       13.95      8.62 o 
  -4  -3   4        0.41        0.85      7.16 o 
  -3  -3   4      116.36      110.37      8.50 o 
  -2  -3   4       10.33       16.73      5.56 o 
  -1  -3   4     2166.97     2250.83     18.32 o 
   0  -3   4        0.43        0.94      2.53 o 
   1  -3   4     2585.41     2793.44     19.40 o 
   2  -3   4      257.28      287.24      8.57 o 
   3  -3   4        8.66       10.64      6.41 o 
   4  -3   4        0.46       -2.10      7.03 o 
   5  -3   4       16.30       16.08      8.79 o 
   6  -3   4        3.03        1.38      8.71 o 
  -6  -2   4        1.26        6.37      8.49 o 
  -5  -2   4       30.28       34.11      8.92 o 
  -4  -2   4      101.44       97.72      9.16 o 
  -3  -2   4       64.98       65.78      7.05 o 
  -2  -2   4        9.49        5.52      4.06 o 
  -1  -2   4     1494.77     1491.05     13.72 o 
   0  -2   4     3020.29     2876.45     13.08 o 
   1  -2   4     1299.22     1389.64     12.55 o 
   2  -2   4        3.03        1.34      4.14 o 
   3  -2   4        0.39        2.89      5.50 o 
   4  -2   4       98.02       96.02      9.01 o 
   5  -2   4      112.80      117.11      9.90 o 
   6  -2   4        5.75        5.69      8.79 o 
  -6  -1   4       16.82       19.30      9.37 o 
  -5  -1   4        8.82        3.86      7.24 o 
  -4  -1   4       71.05       66.48      7.80 o 
  -3  -1   4        0.54        0.55      6.07 o 
  -2  -1   4      332.04      345.70      7.96 o 
  -1  -1   4      299.19      318.96      6.66 o 
   0  -1   4        0.10        4.47      2.18 o 
   1  -1   4      243.25      290.02      6.17 o 
   2  -1   4      363.18      381.46      8.51 o 
   3  -1   4       56.76       58.26      7.05 o 
   4  -1   4       59.30       54.27      7.65 o 
   5  -1   4       51.49       35.36      8.96 o 
   6  -1   4        4.53        0.13      8.66 o 
  -6   0   4        2.14        6.97      8.13 o 
  -5   0   4        8.61        8.43      8.22 o 
  -4   0   4        0.06       -3.29      6.37 o 
  -3   0   4      321.54      333.19      9.93 o 
  -2   0   4       29.99       39.25      4.52 o 
  -1   0   4     5228.14     5200.77     21.95 o 
   0   0   4     2220.45     2173.56      7.95 o 
   1   0   4     3170.45     3251.98     16.88 o 
   2   0   4      178.36      185.88      6.17 o 
   3   0   4      690.46      716.44     12.89 o 
   4   0   4       32.72       30.94      6.75 o 
   5   0   4       25.56       23.64      8.49 o 
   6   0   4        0.74        0.62      8.39 o 
  -6   1   4        1.01       -2.91      8.81 o 
  -5   1   4        0.01        2.12      7.69 o 
  -4   1   4        0.35        0.49      6.46 o 
  -3   1   4      848.88      912.54     15.16 o 
  -2   1   4      407.15      366.03      8.45 o 
  -1   1   4      578.99      593.11      8.31 o 
   0   1   4        0.73        3.01      2.10 o 
   1   1   4      350.32      380.17      7.01 o 
   2   1   4       50.87       51.11      4.99 o 
   3   1   4      880.14      922.36     14.56 o 
   4   1   4        8.79       10.60      6.48 o 
   5   1   4       52.96       39.04      8.58 o 
   6   1   4        3.90       -2.29      8.28 o 
  -6   2   4       19.00       14.70      9.09 o 
  -5   2   4       15.40       13.17      7.92 o 
  -4   2   4      320.73      319.99     12.50 o 
  -3   2   4        0.40        1.38      5.90 o 
  -2   2   4      336.04      316.06      8.66 o 
  -1   2   4      827.37      802.30     10.50 o 
   0   2   4     4694.31     5086.56     14.81 o 
   1   2   4        3.25        1.89      4.33 o 
   2   2   4     1123.29     1033.65     13.38 o 
   3   2   4       72.13       77.02      6.95 o 
   4   2   4      383.94      384.07     12.65 o 
   5   2   4        0.12        2.17      7.56 o 
   6   2   4       25.53       29.03      9.41 o 
  -6   3   4        0.22        7.16      9.07 o 
  -5   3   4        7.33        6.26      8.30 o 
  -4   3   4       18.52       22.94      7.98 o 
  -3   3   4       27.15       23.40      5.59 o 
  -2   3   4      298.98      348.66      9.04 o 
  -1   3   4      809.52      863.67     11.57 o 
   0   3   4       46.14       44.65      7.54 o 
   1   3   4      429.88      464.90      9.01 o 
   2   3   4       39.95       53.01      5.52 o 
   3   3   4       11.17       27.61      5.69 o 
   4   3   4        7.13        0.89      7.37 o 
   5   3   4        2.19        2.97      7.50 o 
   6   3   4        0.53       -1.25      8.79 o 
  -6   4   4        5.84       10.72      9.36 o 
  -5   4   4       69.59       74.93     11.07 o 
  -4   4   4        0.94       -1.30      8.28 o 
  -3   4   4       20.44       12.89      6.29 o 
  -2   4   4       91.41       98.04      7.22 o 
  -1   4   4       24.10       21.83      6.29 o 
   0   4   4       37.41       23.80      3.14 o 
   1   4   4        9.84       11.15      5.16 o 
   2   4   4       13.58       14.50      5.31 o 
   3   4   4        1.08       -1.38      5.61 o 
   4   4   4       91.56       68.33      9.45 o 
   5   4   4       16.10       13.97      8.92 o 
   6   4   4        1.69        0.04      7.98 o 
  -6   5   4        3.75        0.68      9.28 o 
  -5   5   4        0.27        3.72     10.58 o 
  -4   5   4        1.37        5.14      8.81 o 
  -3   5   4       27.22       32.75      7.14 o 
  -2   5   4       67.53       77.51      7.48 o 
  -1   5   4       92.55       78.45      7.33 o 
   0   5   4        4.86        6.24      3.18 o 
   1   5   4       11.45        7.79      5.63 o 
   2   5   4      402.10      451.49     12.12 o 
   3   5   4       90.93       81.78      8.09 o 
   4   5   4       48.01       47.83      8.94 o 
   5   5   4      255.15      245.39     15.28 o 
   6   5   4       11.04        8.73      9.30 o 
  -5   6   4        7.86        6.63      9.51 o 
  -4   6   4       16.18       10.30      9.49 o 
  -3   6   4       75.03       73.66      9.22 o 
  -2   6   4        1.99        1.83      6.26 o 
  -1   6   4      126.17      172.18      9.31 o 
   0   6   4       38.66       39.94      4.71 o 
   1   6   4      380.24      456.68     12.31 o 
   2   6   4        8.51       11.85      6.84 o 
   3   6   4       33.40       33.32      7.54 o 
   4   6   4        0.23        1.93      8.05 o 
   5   6   4        1.82       -6.99      9.26 o 
   6   6   4        0.29       -2.65      9.30 o 
  -5   7   4       35.31       30.09     10.21 o 
  -4   7   4        4.83        7.84      9.00 o 
  -3   7   4       16.38       19.79      8.22 o 
  -2   7   4        6.79       10.96      7.47 o 
  -1   7   4        5.48       -1.25      6.54 o 
   0   7   4       25.39       27.06      4.94 o 
   1   7   4       57.93       53.33      7.56 o 
   2   7   4        0.29        3.93      7.26 o 
   3   7   4       66.73       66.18      9.86 o 
   4   7   4        6.77        6.12      8.90 o 
   5   7   4       17.50       17.71      9.75 o 
  -5   8   4       13.98       18.35     10.51 o 
  -4   8   4       47.33       62.80     10.77 o 
  -3   8   4        3.10       -0.25      8.43 o 
  -2   8   4        3.34        1.06      8.13 o 
  -1   8   4        1.84        3.99      7.11 o 
   0   8   4       81.25       79.07      6.56 o 
   1   8   4       21.67       26.61      7.88 o 
   2   8   4        7.25        2.51      8.35 o 
   3   8   4        7.71        6.07      8.77 o 
   4   8   4       48.80       47.08     10.66 o 
   5   8   4       13.07       13.85      9.53 o 
  -4   9   4        1.84       -0.59      9.64 o 
  -3   9   4       93.33       77.53     11.41 o 
  -2   9   4       44.47       48.12      9.56 o 
  -1   9   4       78.89       67.76      9.45 o 
   0   9   4        0.02        0.75      5.41 o 
   1   9   4       67.60       72.32      9.32 o 
   2   9   4       41.66       40.08      9.51 o 
   3   9   4       57.31       61.95      9.77 o 
   4   9   4        0.73        0.87      8.69 o 
  -3  10   4       13.91       13.29      9.81 o 
  -2  10   4       10.31       11.28      8.58 o 
  -1  10   4       13.39       16.29      9.56 o 
   0  10   4        9.32        7.06      6.92 o 
   1  10   4       50.53       46.36     10.09 o 
   2  10   4        7.53       14.31      8.94 o 
   3  10   4        1.91        5.67      9.32 o 
   4  10   4        0.66       -5.44      9.24 o 
  -2  11   4       56.46       63.18     11.87 o 
  -1  11   4       15.30       27.93     10.41 o 
   0  11   4        3.83        4.84      6.14 o 
   1  11   4        7.54       12.02      9.13 o 
   2  11   4       63.36       67.67     11.96 o 
  -2 -11   5        4.62       13.36      8.81 o 
  -1 -11   5        0.93       -0.15      9.51 o 
   0 -11   5        1.77        4.93      6.34 o 
   1 -11   5        1.05        1.30      9.36 o 
   2 -11   5        8.43       11.28      9.39 o 
  -3 -10   5        2.02       -2.00      9.62 o 
  -2 -10   5        6.54        8.83      9.22 o 
  -1 -10   5       27.78       30.39      9.03 o 
   0 -10   5       64.30       60.83      7.39 o 
   1 -10   5       16.90       21.28      9.03 o 
   2 -10   5        7.76        8.62      9.28 o 
   3 -10   5        2.91        3.76      9.32 o 
  -4  -9   5       10.73       13.80      9.24 o 
  -3  -9   5        5.44        8.86      9.13 o 
  -2  -9   5      241.86      228.00     13.37 o 
  -1  -9   5      223.10      224.91     12.58 o 
   0  -9   5        0.43        2.38      5.49 o 
   1  -9   5      134.71      163.66     11.43 o 
   2  -9   5      324.72      313.08     15.37 o 
   3  -9   5       13.45        9.36      9.03 o 
   4  -9   5        6.57        4.59      9.85 o 
  -5  -8   5       11.94       13.27      9.62 o 
  -4  -8   5        3.61        8.01      8.88 o 
  -3  -8   5       51.54       29.31      8.90 o 
  -2  -8   5       66.43       55.97      9.35 o 
  -1  -8   5      130.83      124.42     10.98 o 
   0  -8   5        3.55       10.95      9.45 o 
   1  -8   5       52.87       59.47      9.37 o 
   2  -8   5       57.75       55.26      8.60 o 
   3  -8   5       52.05       50.74      9.81 o 
   4  -8   5        0.06       -1.30      9.09 o 
  -5  -7   5        0.17       -1.00      9.17 o 
  -4  -7   5        3.30        7.73      8.45 o 
  -3  -7   5        5.03        0.47      8.98 o 
  -2  -7   5        2.54        6.43      8.01 o 
  -1  -7   5      296.89      310.51     11.46 o 
   0  -7   5       16.05       16.41      5.07 o 
   1  -7   5      336.75      336.59     12.01 o 
   2  -7   5       27.91       32.09      8.58 o 
   3  -7   5       28.34       28.44      8.30 o 
   4  -7   5        5.21       12.59      8.71 o 
   5  -7   5        0.01        3.23      9.51 o 
  -5  -6   5       20.43       18.56      9.62 o 
  -4  -6   5      196.19      188.63     12.05 o 
  -3  -6   5      171.90      163.19     11.58 o 
  -2  -6   5      341.69      332.00     12.03 o 
  -1  -6   5      287.62      320.45     10.50 o 
   0  -6   5      426.58      443.37     13.07 o 
   1  -6   5      313.40      315.86     10.57 o 
   2  -6   5      300.82      291.73     11.37 o 
   3  -6   5      102.20       93.66     10.00 o 
   4  -6   5       57.02       62.99      9.54 o 
   5  -6   5       68.02       83.23     11.13 o 
  -6  -5   5        0.71        4.14      9.85 o 
  -5  -5   5       37.32       48.61      9.68 o 
  -4  -5   5        0.45       -0.04      8.32 o 
  -3  -5   5       56.98       51.36      8.33 o 
  -2  -5   5       62.16       66.61      7.07 o 
  -1  -5   5      249.45      280.14      9.12 o 
   0  -5   5        0.02        3.36      3.50 o 
   1  -5   5      371.43      383.14     10.00 o 
   2  -5   5       27.04       26.33      6.27 o 
   3  -5   5        5.67        9.81      7.67 o 
   4  -5   5       15.22        8.77      8.66 o 
   5  -5   5        5.66        2.06      8.62 o 
   6  -5   5       18.17       22.04      9.94 o 
  -6  -4   5        0.03       -2.04      8.60 o 
  -5  -4   5        6.92       15.08      7.94 o 
  -4  -4   5       89.30       75.53     10.03 o 
  -3  -4   5       10.98        8.58      6.75 o 
  -2  -4   5        0.81       -0.81      5.10 o 
  -1  -4   5      353.95      395.89      9.49 o 
   0  -4   5     8284.40     8831.03     62.39 o 
   1  -4   5      601.55      639.78     11.18 o 
   2  -4   5        6.16        7.84      5.12 o 
   3  -4   5       82.95       83.69      8.09 o 
   4  -4   5       88.06       81.91      9.77 o 
   5  -4   5        7.11        6.12      8.24 o 
   6  -4   5        1.02        0.72      8.77 o 
  -6  -3   5       15.84       10.43      9.34 o 
  -5  -3   5       91.28       85.22     10.30 o 
  -4  -3   5       21.68       29.54      7.92 o 
  -3  -3   5      548.20      550.25     13.64 o 
  -2  -3   5     1488.80     1544.02     17.67 o 
  -1  -3   5     1965.60     2093.13     18.13 o 
   0  -3   5       27.75       31.65      2.88 o 
   1  -3   5     2208.72     2425.00     18.65 o 
   2  -3   5     1212.43     1272.26     15.85 o 
   3  -3   5      607.71      604.40     13.33 o 
   4  -3   5       93.99       86.75      9.20 o 
   5  -3   5       88.95       82.90     10.11 o 
   6  -3   5        2.82        5.88      9.07 o 
  -6  -2   5       13.52       17.99      8.71 o 
  -5  -2   5      109.82      111.52     10.75 o 
  -4  -2   5      287.97      306.41     11.75 o 
  -3  -2   5      739.52      775.53     14.31 o 
  -2  -2   5       44.57       44.73      5.01 o 
  -1  -2   5     2130.11     2118.90     16.68 o 
   0  -2   5      614.15      627.90      6.04 o 
   1  -2   5     2174.60     2239.63     16.32 o 
   2  -2   5       20.76       24.34      4.78 o 
   3  -2   5      927.40      970.95     15.71 o 
   4  -2   5      294.64      343.82     12.29 o 
   5  -2   5       73.72       70.71      9.79 o 
   6  -2   5       39.42       32.20      9.15 o 
  -6  -1   5       17.66       15.35      9.09 o 
  -5  -1   5       15.54       21.43      8.92 o 
  -4  -1   5       19.11       17.41      7.07 o 
  -3  -1   5       29.89       25.25      6.20 o 
  -2  -1   5       25.31       19.69      4.61 o 
  -1  -1   5      196.31      208.72      6.00 o 
   0  -1   5        0.13        2.67      2.56 o 
   1  -1   5      135.97      150.60      5.34 o 
   2  -1   5       49.61       52.15      4.95 o 
   3  -1   5      221.29      216.73      8.71 o 
   4  -1   5        2.43        0.87      6.67 o 
   5  -1   5      109.56       90.62     10.17 o 
   6  -1   5        2.37       -1.61      9.02 o 
  -6   0   5        0.15        2.08      8.69 o 
  -5   0   5       21.68        7.73      7.37 o 
  -4   0   5       24.59       33.55      7.37 o 
  -3   0   5       14.95       17.54      5.84 o 
  -2   0   5     1016.65     1041.09     12.56 o 
  -1   0   5      300.06      335.45      6.88 o 
   0   0   5      406.60      410.05      4.37 o 
   1   0   5     1060.35     1104.17     10.55 o 
   2   0   5      970.37      940.98     12.07 o 
   3   0   5        2.52        1.42      5.08 o 
   4   0   5      134.69      137.44      9.16 o 
   5   0   5        6.73        4.63      8.20 o 
   6   0   5        0.17        1.97      7.67 o 
  -6   1   5        0.00       -2.76      8.45 o 
  -5   1   5       13.83        7.09      7.45 o 
  -4   1   5       71.26       75.11      8.43 o 
  -3   1   5        0.10       -2.08      5.48 o 
  -2   1   5      254.58      221.33      7.21 o 
  -1   1   5      552.61      551.11      8.32 o 
   0   1   5        0.65        0.69      2.42 o 
   1   1   5      261.28      268.39      6.32 o 
   2   1   5      621.07      571.82      9.89 o 
   3   1   5      120.66      107.68      7.25 o 
   4   1   5       35.93       49.42      7.54 o 
   5   1   5       51.03       41.71      8.90 o 
   6   1   5        1.51        2.38      8.03 o 
  -6   2   5        0.64        4.65      8.58 o 
  -5   2   5        8.36       11.98      7.75 o 
  -4   2   5      110.30      124.14      9.94 o 
  -3   2   5     1094.81     1144.31     17.45 o 
  -2   2   5      180.81      208.91      7.33 o 
  -1   2   5       71.06       71.37      4.95 o 
   0   2   5     8615.49     8629.85     76.17 o 
   1   2   5      318.41      293.03      7.02 o 
   2   2   5      464.84      487.21      9.94 o 
   3   2   5     1510.23     1542.76     19.17 o 
   4   2   5        5.69       13.46      7.11 o 
   5   2   5        1.48        0.83      7.47 o 
   6   2   5        0.39       -3.63      9.30 o 
  -6   3   5        0.78       -1.93      8.71 o 
  -5   3   5       32.18       22.79      8.56 o 
  -4   3   5        2.04        0.25      6.65 o 
  -3   3   5        2.78        5.63      5.14 o 
  -2   3   5      192.92      188.77      7.76 o 
  -1   3   5      303.33      283.53      7.51 o 
   0   3   5       36.97       36.72      2.95 o 
   1   3   5       96.23       83.12      5.38 o 
   2   3   5      572.38      579.66     11.52 o 
   3   3   5       37.68       34.41      5.88 o 
   4   3   5       22.77       27.29      7.45 o 
   5   3   5        1.55        3.57      7.73 o 
   6   3   5        0.02       -1.47      8.13 o 
  -6   4   5        0.25       -2.68      8.26 o 
  -5   4   5       15.77        9.49      8.58 o 
  -4   4   5      334.74      340.95     13.97 o 
  -3   4   5        7.53       13.48      6.07 o 
  -2   4   5      201.97      179.34      8.20 o 
  -1   4   5       81.32       81.64      5.93 o 
   0   4   5      565.18      553.34      6.87 o 
   1   4   5       15.62       13.55      4.82 o 
   2   4   5      118.32      102.22      7.16 o 
   3   4   5       53.82       57.64      7.07 o 
   4   4   5      508.79      517.09     15.23 o 
   5   4   5        4.55       -1.42      8.45 o 
   6   4   5        7.56        0.68      8.45 o 
  -6   5   5       29.76       38.33     10.11 o 
  -5   5   5       73.27       66.95     11.19 o 
  -4   5   5        4.69        5.18      7.81 o 
  -3   5   5        6.42        3.23      6.54 o 
  -2   5   5      166.32      144.22      8.69 o 
  -1   5   5      264.12      284.67      9.04 o 
   0   5   5        3.41        6.85      3.24 o 
   1   5   5      452.74      434.03     11.17 o 
   2   5   5      273.40      263.44     10.37 o 
   3   5   5       27.08       16.97      6.92 o 
   4   5   5       36.20       34.32      9.11 o 
   5   5   5      252.72      300.25     14.58 o 
   6   5   5       13.29       16.73      9.36 o 
  -5   6   5        1.97        2.72      9.60 o 
  -4   6   5        2.24        1.19      8.54 o 
  -3   6   5       15.59        9.83      8.01 o 
  -2   6   5       83.73       68.12      8.26 o 
  -1   6   5      225.38      207.97      9.18 o 
   0   6   5       87.68       72.98      5.09 o 
   1   6   5      135.12      106.34      8.24 o 
   2   6   5       60.39       42.01      7.56 o 
   3   6   5        3.95        4.57      6.92 o 
   4   6   5       10.96       10.49      8.60 o 
   5   6   5        0.00        0.74      9.26 o 
   6   6   5        0.08       -1.74      9.43 o 
  -5   7   5        4.70        6.86      9.73 o 
  -4   7   5      121.15      131.10     11.90 o 
  -3   7   5        0.03       -5.97      7.77 o 
  -2   7   5       44.92       46.66      8.33 o 
  -1   7   5       56.11       55.63      7.71 o 
   0   7   5       39.84       43.36      5.11 o 
   1   7   5        0.31       -0.23      6.58 o 
   2   7   5        8.37        4.86      7.69 o 
   3   7   5       23.95       28.05      8.22 o 
   4   7   5      186.75      189.49     13.15 o 
   5   7   5       69.29       70.83     11.17 o 
  -5   8   5       10.32       -1.40      9.49 o 
  -4   8   5       28.83       22.30     10.64 o 
  -3   8   5       39.08       35.49      9.26 o 
  -2   8   5       39.41       44.85      8.73 o 
  -1   8   5       24.67       23.30      8.09 o 
   0   8   5       24.96       23.94      5.57 o 
   1   8   5       61.92       59.92      8.64 o 
   2   8   5       72.04       80.09      9.75 o 
   3   8   5       43.17       41.56      9.54 o 
   4   8   5        2.49        4.12      9.45 o 
   5   8   5        0.00        3.95      9.73 o 
  -4   9   5        0.65        4.74      9.28 o 
  -3   9   5       18.59        2.10     10.43 o 
  -2   9   5        6.50        3.97      8.98 o 
  -1   9   5       10.97       12.08      8.11 o 
   0   9   5        5.36        4.89      5.70 o 
   1   9   5        6.27        4.82      7.75 o 
   2   9   5       38.26       33.60      9.39 o 
   3   9   5        3.87       12.00      9.73 o 
   4   9   5        0.29        3.53      9.43 o 
  -3  10   5        7.01        6.99      9.13 o 
  -2  10   5        3.87        1.64      8.86 o 
  -1  10   5       74.18       60.11     10.19 o 
   0  10   5       12.33        6.28      6.32 o 
   1  10   5      105.60       98.75     11.32 o 
   2  10   5        7.69        1.70      8.58 o 
   3  10   5       32.84       21.30     10.55 o 
  -2  11   5        7.66       -1.08     10.43 o 
  -1  11   5       12.25       11.68     10.15 o 
   0  11   5        0.71        6.00      6.22 o 
   1  11   5       10.50        2.63      9.64 o 
   2  11   5        8.05        6.71     10.81 o 
  -2 -11   6        1.41        0.45      9.98 o 
  -1 -11   6        0.03        0.15      9.79 o 
   0 -11   6        2.21       -0.04      6.53 o 
   1 -11   6        0.73       -4.44      9.17 o 
  -3 -10   6        2.02        6.46      8.77 o 
  -2 -10   6        5.10        8.96      8.58 o 
  -1 -10   6       29.27       24.04      9.39 o 
   0 -10   6      226.45      252.71     12.34 o 
   1 -10   6       35.98       32.98      9.56 o 
   2 -10   6        0.03       -1.13      8.77 o 
   3 -10   6        3.85        5.75      9.60 o 
  -4  -9   6        0.22       -0.57      8.79 o 
  -3  -9   6       25.95       30.60      9.87 o 
  -2  -9   6        1.73        1.76      8.88 o 
  -1  -9   6       19.50       14.38      8.75 o 
   0  -9   6        5.95       10.55      5.89 o 
   1  -9   6        2.84        3.46      8.24 o 
   2  -9   6        0.97       -0.19      9.11 o 
   3  -9   6       18.76       12.64      9.11 o 
   4  -9   6        5.81        5.97     10.21 o 
  -4  -8   6        0.52       -1.32      9.26 o 
  -3  -8   6        8.11       16.37      8.94 o 
  -2  -8   6       72.35       67.88      9.45 o 
  -1  -8   6       58.67       53.14      9.32 o 
   0  -8   6      619.99      607.56     11.57 o 
   1  -8   6       53.34       52.46      9.05 o 
   2  -8   6       12.34       16.37      8.18 o 
   3  -8   6       13.22       13.74      8.64 o 
   4  -8   6        1.83        3.72      8.73 o 
  -5  -7   6        3.44        4.16      9.00 o 
  -4  -7   6        7.82       15.37      8.15 o 
  -3  -7   6        6.17        8.24      8.20 o 
  -2  -7   6      121.89      126.23     10.01 o 
  -1  -7   6       74.65       69.37      8.45 o 
   0  -7   6       63.02       61.85      5.77 o 
   1  -7   6       61.81       73.21      8.33 o 
   2  -7   6       90.24       94.84      8.90 o 
   3  -7   6        5.93        8.22      7.96 o 
   4  -7   6       12.87       15.54      9.05 o 
   5  -7   6        2.88        0.62      9.24 o 
  -5  -6   6       76.40       81.09     11.11 o 
  -4  -6   6       38.20       28.37      9.81 o 
  -3  -6   6      313.83      316.39     13.73 o 
  -2  -6   6       72.43       68.59      8.54 o 
  -1  -6   6       48.83       61.30      7.22 o 
   0  -6   6       11.49       14.87      4.80 o 
   1  -6   6       10.59       28.65      6.48 o 
   2  -6   6       65.59       63.40      8.20 o 
   3  -6   6      104.76       97.90     10.00 o 
   4  -6   6        0.40        1.42      8.13 o 
   5  -6   6       54.15       64.41     10.66 o 
  -6  -5   6       14.79       28.94      9.75 o 
  -5  -5   6        9.03       13.36      8.96 o 
  -4  -5   6       64.90       69.43     10.11 o 
  -3  -5   6        2.58       -1.10      7.64 o 
  -2  -5   6        7.91        4.97      5.88 o 
  -1  -5   6       38.76       55.71      6.29 o 
   0  -5   6        0.00        0.29      3.56 o 
   1  -5   6       32.56       42.60      5.90 o 
   2  -5   6       30.26       29.33      6.46 o 
   3  -5   6       72.59       81.35      8.62 o 
   4  -5   6      113.22      109.44     10.54 o 
   5  -5   6       28.75       27.08      9.37 o 
   6  -5   6       12.35        8.15     10.53 o 
  -6  -4   6        0.80        4.99      9.26 o 
  -5  -4   6       11.76       11.55      7.79 o 
  -4  -4   6      109.73      124.03     11.19 o 
  -3  -4   6      424.31      443.36     13.23 o 
  -2  -4   6       89.51       87.93      7.03 o 
  -1  -4   6      153.29      157.47      7.16 o 
   0  -4   6       88.93      123.56     12.00 o 
   1  -4   6      169.78      179.26      7.61 o 
   2  -4   6      207.97      205.95      8.76 o 
   3  -4   6      446.21      452.09     12.76 o 
   4  -4   6        8.71        6.43      9.41 o 
   5  -4   6       16.85       12.19      8.71 o 
   6  -4   6        0.00       -3.40      9.13 o 
  -6  -3   6        0.08       -8.09      8.73 o 
  -5  -3   6        3.83        3.25      8.62 o 
  -4  -3   6       77.38       63.64      9.24 o 
  -3  -3   6      306.63      311.85     10.78 o 
  -2  -3   6     1226.27     1241.64     16.51 o 
  -1  -3   6      509.81      522.96     10.09 o 
   0  -3   6       26.23       31.17      3.32 o 
   1  -3   6      381.44      402.54      8.87 o 
   2  -3   6     1224.69     1262.65     16.10 o 
   3  -3   6      487.45      475.58     12.57 o 
   4  -3   6      142.77      128.38     10.52 o 
   5  -3   6        0.56        6.50      8.37 o 
   6  -3   6       39.41       34.60     10.19 o 
  -6  -2   6       39.88       30.26      9.75 o 
  -5  -2   6       47.36       40.95      9.45 o 
  -4  -2   6        0.29       -1.91      8.13 o 
  -3  -2   6       50.91       45.22      6.82 o 
  -2  -2   6       45.56       42.25      5.48 o 
  -1  -2   6     1677.91     1721.04     15.26 o 
   0  -2   6      378.23      342.13      4.95 o 
   1  -2   6     1170.96     1182.20     12.69 o 
   2  -2   6      125.43      106.37      6.27 o 
   3  -2   6        0.11        2.08      6.20 o 
   4  -2   6       66.66       66.86      9.18 o 
   5  -2   6        1.92       -8.05      8.05 o 
   6  -2   6       15.76       15.93      9.43 o 
  -6  -1   6        3.31        0.15      9.28 o 
  -5  -1   6      198.03      191.52     12.09 o 
  -4  -1   6       13.48       10.77      7.05 o 
  -3  -1   6     1564.76     1691.98     19.80 o 
  -2  -1   6     1380.89     1392.82     15.17 o 
  -1  -1   6      552.57      588.98      8.89 o 
   0  -1   6        0.25       -0.96      2.58 o 
   1  -1   6      791.63      794.81      9.91 o 
   2  -1   6     1474.30     1484.90     15.48 o 
   3  -1   6     1472.05     1538.08     18.87 o 
   4  -1   6       49.76       63.57      8.28 o 
   5  -1   6      200.06      194.58     11.96 o 
   6  -1   6        7.80       10.26      9.05 o 
  -6   0   6        0.12       -2.93      8.43 o 
  -5   0   6       19.72       22.00      8.41 o 
  -4   0   6        4.51        1.40      6.77 o 
  -3   0   6      145.42      142.26      7.63 o 
  -2   0   6        9.46        6.35      4.42 o 
  -1   0   6      260.25      269.64      6.28 o 
   0   0   6     1599.49     1612.37      9.69 o 
   1   0   6      368.02      345.71      6.88 o 
   2   0   6      135.11      120.14      5.89 o 
   3   0   6       79.77       76.60      6.61 o 
   4   0   6       49.93       51.70      7.82 o 
   5   0   6        1.56        4.44      8.18 o 
   6   0   6        5.81        7.11      9.03 o 
  -6   1   6        9.80       12.00      8.77 o 
  -5   1   6        0.24       -0.51      7.30 o 
  -4   1   6      397.62      386.80     12.48 o 
  -3   1   6      111.95      107.65      7.27 o 
  -2   1   6       85.71       75.97      5.31 o 
  -1   1   6      169.44      180.41      5.83 o 
   0   1   6        8.74        9.63      2.72 o 
   1   1   6       52.20       67.79      4.46 o 
   2   1   6        4.29        4.97      4.12 o 
   3   1   6      142.79      174.00      7.67 o 
   4   1   6       78.01       68.01      8.24 o 
   5   1   6        3.29        3.78      7.24 o 
   6   1   6        3.05        3.04      9.51 o 
  -6   2   6        0.01       -0.23      8.79 o 
  -5   2   6       21.87       21.98      8.22 o 
  -4   2   6       11.29       13.82      7.90 o 
  -3   2   6       48.27       41.63      7.01 o 
  -2   2   6      412.43      374.09      9.15 o 
  -1   2   6        4.91       -1.13      4.03 o 
   0   2   6     2583.55     2565.02     26.78 o 
   1   2   6      241.58      250.49      6.81 o 
   2   2   6       23.09       20.77      5.10 o 
   3   2   6        4.17        3.36      6.07 o 
   4   2   6       23.74       21.85      7.77 o 
   5   2   6       26.86       34.00      8.35 o 
   6   2   6        3.60        4.35      8.09 o 
  -6   3   6        1.28        7.43      8.62 o 
  -5   3   6        0.01       -0.51      7.73 o 
  -4   3   6       38.30       43.58      8.79 o 
  -3   3   6        1.57       -0.79      5.78 o 
  -2   3   6      214.35      219.27      8.06 o 
  -1   3   6       22.29       29.78      4.71 o 
   0   3   6       23.46       23.75      3.43 o 
   1   3   6      276.61      277.01      7.59 o 
   2   3   6       71.88       79.15      6.39 o 
   3   3   6       42.03       28.23      6.22 o 
   4   3   6       49.06       62.23      8.39 o 
   5   3   6       13.41       14.19      8.37 o 
   6   3   6        2.97        2.02      8.77 o 
  -6   4   6        4.83        1.68      9.28 o 
  -5   4   6        0.45       -3.61      8.71 o 
  -4   4   6       99.29       91.76     10.90 o 
  -3   4   6        8.19        5.05      6.18 o 
  -2   4   6      131.83      127.87      7.52 o 
  -1   4   6       39.69       29.93      5.16 o 
   0   4   6      390.56      412.48      6.38 o 
   1   4   6        5.16       11.53      4.67 o 
   2   4   6        8.89        5.75      5.44 o 
   3   4   6       19.99       15.23      6.48 o 
   4   4   6        8.42        5.69      8.26 o 
   5   4   6       12.42        7.24      8.22 o 
   6   4   6        5.41        0.89      8.62 o 
  -6   5   6        1.77        1.19      9.83 o 
  -5   5   6       84.45       90.44     11.38 o 
  -4   5   6        5.69        6.54      8.20 o 
  -3   5   6        1.45        1.51      6.52 o 
  -2   5   6      121.67      122.16      8.16 o 
  -1   5   6        0.00        1.10      5.27 o 
   0   5   6        0.79       -0.36      3.39 o 
   1   5   6       39.25       37.21      6.12 o 
   2   5   6      137.39      142.80      8.50 o 
   3   5   6        5.60        9.26      6.88 o 
   4   5   6       43.10       54.01      9.58 o 
   5   5   6       67.21       58.07     11.17 o 
   6   5   6        0.34       -2.27      9.41 o 
  -5   6   6        8.93       10.41      9.39 o 
  -4   6   6      122.47      123.97     10.75 o 
  -3   6   6      131.48      130.78     10.39 o 
  -2   6   6      221.53      231.90     11.28 o 
  -1   6   6      142.03      155.53      8.65 o 
   0   6   6      401.00      433.74      8.06 o 
   1   6   6      131.57      134.57      8.39 o 
   2   6   6      159.58      149.37      9.63 o 
   3   6   6       12.76       17.31      8.20 o 
   4   6   6       95.23       91.93     10.73 o 
   5   6   6       40.94       51.71     10.26 o 
   6   6   6        8.43        5.88      9.66 o 
  -5   7   6       31.69       24.95     10.21 o 
  -4   7   6      100.31       89.91     12.30 o 
  -3   7   6       48.89       55.03      9.66 o 
  -2   7   6        0.46       -1.51      7.47 o 
  -1   7   6      118.29      107.49      8.29 o 
   0   7   6       25.15       36.61      5.11 o 
   1   7   6      224.44      243.22     10.99 o 
   2   7   6       34.27       38.82      8.20 o 
   3   7   6       97.77      101.51     10.32 o 
   4   7   6       23.09       19.26      9.60 o 
   5   7   6       32.50       18.75     10.26 o 
  -4   8   6        6.16        1.49     10.11 o 
  -3   8   6       68.83       57.64     10.58 o 
  -2   8   6       14.58       13.38      8.18 o 
  -1   8   6        3.94        3.36      7.69 o 
   0   8   6       46.82       38.70      5.98 o 
   1   8   6        2.90        2.95      7.16 o 
   2   8   6        7.49       12.95      8.43 o 
   3   8   6       37.55       37.51      9.49 o 
   4   8   6       56.01       61.63     11.19 o 
   5   8   6       10.36       10.72      9.11 o 
  -4   9   6       15.68        2.29      9.81 o 
  -3   9   6       27.26       24.23      9.56 o 
  -2   9   6      117.74       99.73     11.09 o 
  -1   9   6       11.57        5.46      7.71 o 
   0   9   6        5.51        9.60      5.45 o 
   1   9   6        1.34        3.53      7.71 o 
   2   9   6      109.97      119.61     11.68 o 
   3   9   6       90.76       80.73     11.87 o 
   4   9   6       10.98       10.32      9.47 o 
  -3  10   6        3.62       -0.02      9.60 o 
  -2  10   6        8.27       11.15      8.81 o 
  -1  10   6       19.69       29.82      8.83 o 
   0  10   6       36.96       22.50      6.93 o 
   1  10   6       18.81       18.90      9.83 o 
   2  10   6       14.31       11.42      9.70 o 
   3  10   6       20.28       22.21     10.49 o 
  -2  11   6        5.78        5.95     10.43 o 
  -1  11   6        0.04        6.20      8.77 o 
   0  11   6        1.23        2.57      6.34 o 
   1  11   6        0.34        1.87      9.22 o 
   2  11   6       18.00       27.39     11.06 o 
  -1 -11   7       15.64       10.98      9.81 o 
   0 -11   7        0.03       -6.40      6.40 o 
   1 -11   7        2.59        3.69      9.34 o 
  -3 -10   7        0.00        1.38      8.73 o 
  -2 -10   7        0.43        0.23      8.35 o 
  -1 -10   7        0.11        1.74      9.24 o 
   0 -10   7        0.10        0.90      6.76 o 
   1 -10   7        1.16       -2.89      8.94 o 
   2 -10   7        0.05        5.86      9.34 o 
   3 -10   7        4.87        4.35      9.47 o 
  -4  -9   7        6.63       -2.95      9.28 o 
  -3  -9   7       15.22        7.71      9.49 o 
  -2  -9   7       28.88       22.53      8.96 o 
  -1  -9   7        2.08        2.93      8.47 o 
   0  -9   7       14.31       14.11      5.92 o 
   1  -9   7        8.93        7.01      8.43 o 
   2  -9   7       21.98       23.30      9.17 o 
   3  -9   7        0.35       -7.05      9.60 o 
   4  -9   7        4.31        4.99     10.51 o 
  -4  -8   7        8.04        6.71      8.45 o 
  -3  -8   7        5.14        3.99      7.77 o 
  -2  -8   7        7.41        7.11      8.05 o 
  -1  -8   7      196.51      201.47     11.54 o 
   0  -8   7      435.09      406.75     11.82 o 
   1  -8   7      193.08      191.99     11.22 o 
   2  -8   7       33.97       48.70      9.09 o 
   3  -8   7        5.65        8.20      8.77 o 
   4  -8   7       15.47       14.46      9.56 o 
  -5  -7   7        5.74        4.86      9.75 o 
  -4  -7   7       41.60       41.05      9.39 o 
  -3  -7   7        7.63       12.40      7.62 o 
  -2  -7   7        0.08        0.32      7.90 o 
  -1  -7   7       49.16       63.95      9.28 o 
   0  -7   7       40.17       40.66      5.63 o 
   1  -7   7       23.35       33.47      7.99 o 
   2  -7   7       34.40       43.92      8.45 o 
   3  -7   7       53.03       58.70      9.07 o 
   4  -7   7       15.12       13.02      8.98 o 
   5  -7   7        4.10       -5.99      9.68 o 
  -5  -6   7        0.39        1.80      9.17 o 
  -4  -6   7       17.02       18.07      8.52 o 
  -3  -6   7        0.02       -4.52      8.24 o 
  -2  -6   7       31.80       34.09      7.48 o 
  -1  -6   7        4.17        8.77      6.37 o 
   0  -6   7     1709.21     1723.14     26.38 o 
   1  -6   7        0.05        2.04      6.46 o 
   2  -6   7        1.66        3.12      6.99 o 
   3  -6   7       37.69       35.68      8.58 o 
   4  -6   7        1.07        4.44      7.84 o 
   5  -6   7        3.55       -1.66      9.60 o 
  -6  -5   7        2.95        4.82      9.43 o 
  -5  -5   7        0.84       -6.41      8.79 o 
  -4  -5   7       71.07       84.36     10.05 o 
  -3  -5   7      380.62      405.80     13.65 o 
  -2  -5   7        7.37        3.40      6.48 o 
  -1  -5   7      160.86      155.58      8.14 o 
   0  -5   7        5.86        6.35      3.72 o 
   1  -5   7      233.04      222.54      8.82 o 
   2  -5   7        0.03        4.03      5.82 o 
   3  -5   7      526.18      511.79     14.78 o 
   4  -5   7       17.53       25.14      8.69 o 
   5  -5   7        1.98        0.89      8.49 o 
   6  -5   7        1.56       -1.59      9.94 o 
  -6  -4   7        0.97       -0.59      9.64 o 
  -5  -4   7        1.46       -4.46      8.58 o 
  -4  -4   7      477.69      489.50     15.74 o 
  -3  -4   7       82.20       88.00      8.73 o 
  -2  -4   7      907.18      934.64     15.49 o 
  -1  -4   7     3004.50     3187.01     24.95 o 
   0  -4   7     1569.77     1647.27     12.32 o 
   1  -4   7     2781.36     2910.64     23.68 o 
   2  -4   7      827.69      843.96     14.62 o 
   3  -4   7       15.08       10.64      7.16 o 
   4  -4   7      894.84      951.98     20.23 o 
   5  -4   7       11.53       19.58      8.62 o 
   6  -4   7        9.78       18.64      9.39 o 
  -6  -3   7       41.01       44.07     10.60 o 
  -5  -3   7      106.05      114.94     11.07 o 
  -4  -3   7      325.29      364.90     13.22 o 
  -3  -3   7        3.35        1.83      6.41 o 
  -2  -3   7      176.07      195.26      8.46 o 
  -1  -3   7        0.04       -0.70      4.54 o 
   0  -3   7        0.30        2.15      3.28 o 
   1  -3   7        2.56        4.74      4.37 o 
   2  -3   7      475.82      521.20     11.24 o 
   3  -3   7       10.75       10.75      6.26 o 
   4  -3   7      279.21      294.96     12.45 o 
   5  -3   7       44.20       43.28      9.30 o 
   6  -3   7       40.06       61.29     10.92 o 
  -6  -2   7        1.84       -3.44      9.24 o 
  -5  -2   7        0.03        3.27      8.45 o 
  -4  -2   7      514.67      520.91     15.04 o 
  -3  -2   7       78.97       81.70      7.33 o 
  -2  -2   7       45.63       33.98      5.39 o 
  -1  -2   7        0.00        1.72      4.42 o 
   0  -2   7      137.19      138.74      5.83 o 
   1  -2   7        2.04        3.69      4.48 o 
   2  -2   7       17.60       17.03      5.08 o 
   3  -2   7      103.25       99.15      7.78 o 
   4  -2   7      171.61      164.07     11.09 o 
   5  -2   7       11.96       14.70      8.15 o 
   6  -2   7        3.08       -5.67      9.45 o 
  -6  -1   7       13.79       23.68      9.49 o 
  -5  -1   7       95.43       94.63     10.30 o 
  -4  -1   7       58.66       56.14      8.30 o 
  -3  -1   7       53.05       42.03      6.99 o 
  -2  -1   7      264.79      262.83      7.91 o 
  -1  -1   7       21.82       14.40      4.21 o 
   0  -1   7        4.61        6.12      2.58 o 
   1  -1   7        0.75        6.77      4.33 o 
   2  -1   7      419.04      429.80      9.49 o 
   3  -1   7        1.32        3.99      6.20 o 
   4  -1   7       12.98       11.68      7.35 o 
   5  -1   7        3.32        6.65      8.47 o 
   6  -1   7       27.39       23.72      9.96 o 
  -6   0   7       10.24       11.83      9.17 o 
  -5   0   7        0.13        4.52      8.13 o 
  -4   0   7       92.99       89.56      9.01 o 
  -3   0   7      218.89      197.88      8.67 o 
  -2   0   7       34.03       30.14      4.95 o 
  -1   0   7      678.16      656.23      9.58 o 
   0   0   7       58.28       57.87      3.01 o 
   1   0   7      539.22      532.19      8.36 o 
   2   0   7       61.77       52.47      5.18 o 
   3   0   7      353.98      333.62     10.04 o 
   4   0   7      161.51      157.78      9.92 o 
   5   0   7       41.87       40.52      9.30 o 
   6   0   7        3.00        2.91      9.39 o 
  -6   1   7        8.62        7.28      8.81 o 
  -5   1   7        0.01        0.66      7.41 o 
  -4   1   7       34.60       21.17      8.37 o 
  -3   1   7        3.47        5.10      5.39 o 
  -2   1   7      261.02      290.60      8.14 o 
  -1   1   7      424.03      441.45      8.31 o 
   0   1   7        9.31        7.93      2.73 o 
   1   1   7      132.68      160.65      5.63 o 
   2   1   7      494.13      519.47      9.82 o 
   3   1   7        0.10        1.21      5.63 o 
   4   1   7      194.37      192.67     10.62 o 
   5   1   7       16.93       21.55      8.47 o 
   6   1   7       49.49       60.06     10.32 o 
  -6   2   7       28.31       29.92      9.47 o 
  -5   2   7        4.07        6.24      8.15 o 
  -4   2   7       23.94       26.50      8.26 o 
  -3   2   7       18.15       34.13      6.52 o 
  -2   2   7       23.22       22.72      5.29 o 
  -1   2   7     1740.79     1735.09     15.78 o 
   0   2   7     2451.25     2547.63     20.24 o 
   1   2   7      711.67      678.27     10.24 o 
   2   2   7      239.70      240.02      7.76 o 
   3   2   7       41.62       44.71      6.35 o 
   4   2   7       82.49       82.82      9.13 o 
   5   2   7        4.86       -1.87      7.81 o 
   6   2   7       21.49       13.12      9.66 o 
  -6   3   7       18.72       16.71      9.70 o 
  -5   3   7        0.03        0.64      7.45 o 
  -4   3   7      117.00      116.88      9.79 o 
  -3   3   7        1.06        2.21      5.84 o 
  -2   3   7      180.27      163.37      7.74 o 
  -1   3   7      629.22      680.72     11.04 o 
   0   3   7       35.72       36.03      4.23 o 
   1   3   7      560.06      584.10     10.23 o 
   2   3   7      187.69      172.95      7.89 o 
   3   3   7       29.65       20.92      6.05 o 
   4   3   7       67.40       55.44      8.60 o 
   5   3   7        1.31        7.33      7.62 o 
   6   3   7       14.59       21.58      9.20 o 
  -6   4   7       12.09       13.27      9.28 o 
  -5   4   7       16.57       16.18      8.73 o 
  -4   4   7       26.08       27.10      8.62 o 
  -3   4   7       72.07       68.18      7.77 o 
  -2   4   7      359.91      405.78     11.12 o 
  -1   4   7      584.62      591.13     11.29 o 
   0   4   7      233.27      219.07      5.37 o 
   1   4   7      214.59      210.05      7.57 o 
   2   4   7      925.54     1039.67     16.16 o 
   3   4   7       75.77       69.46      8.14 o 
   4   4   7       76.67       82.82      9.56 o 
   5   4   7       37.81       35.83      8.81 o 
   6   4   7        3.40        9.45      9.15 o 
  -6   5   7        4.62       13.04      9.92 o 
  -5   5   7       22.04       25.00     10.41 o 
  -4   5   7       15.82       21.83      8.39 o 
  -3   5   7        3.41        6.29      6.94 o 
  -2   5   7      109.04      113.68      7.88 o 
  -1   5   7      158.64      170.53      7.65 o 
   0   5   7       12.59       13.45      3.68 o 
   1   5   7       82.45       73.18      6.76 o 
   2   5   7       27.93       26.76      6.27 o 
   3   5   7        0.78        3.69      6.82 o 
   4   5   7      142.85      166.51     11.83 o 
   5   5   7        3.18        4.10      9.34 o 
   6   5   7        0.10        0.17      8.94 o 
  -5   6   7       39.44       43.22     10.58 o 
  -4   6   7        0.03        3.78      8.24 o 
  -3   6   7       41.26       36.87      8.98 o 
  -2   6   7      298.68      323.02     12.12 o 
  -1   6   7       50.92       63.97      7.16 o 
   0   6   7       43.58       45.16      4.72 o 
   1   6   7       27.81       27.42      6.69 o 
   2   6   7       74.15       66.48      8.31 o 
   3   6   7      190.15      239.82     11.98 o 
   4   6   7       59.34       61.46      9.81 o 
   5   6   7       33.28       28.44      9.28 o 
   6   6   7        0.02       11.32      9.56 o 
  -5   7   7        6.70        3.42     10.21 o 
  -4   7   7        1.16        0.13      8.86 o 
  -3   7   7       20.12       19.90      8.49 o 
  -2   7   7        1.14        1.51      7.60 o 
  -1   7   7       17.31       11.32      6.86 o 
   0   7   7        6.99        9.93      4.78 o 
   1   7   7       36.36       30.71      7.77 o 
   2   7   7       16.55       24.80      8.28 o 
   3   7   7       34.85       35.98      8.81 o 
   4   7   7       30.06       34.81      9.13 o 
   5   7   7        3.16       -0.28      9.83 o 
  -4   8   7       95.45       95.75     11.53 o 
  -3   8   7       56.47       62.63     11.26 o 
  -2   8   7        9.35        1.72      7.96 o 
  -1   8   7       99.47       76.11      8.96 o 
   0   8   7      309.28      256.04      8.45 o 
   1   8   7       49.82       31.09      8.24 o 
   2   8   7        5.40       -2.25      7.81 o 
   3   8   7        3.80        1.55      8.66 o 
   4   8   7       80.38       77.61     12.02 o 
   5   8   7        0.75       -7.37     10.00 o 
  -4   9   7        7.24        4.10      9.98 o 
  -3   9   7        0.23       -6.05      9.36 o 
  -2   9   7       13.94        9.87      9.09 o 
  -1   9   7       30.92       45.68      9.26 o 
   0   9   7        1.16        1.65      5.53 o 
   1   9   7        7.73       12.72      8.05 o 
   2   9   7       19.58        1.30      8.79 o 
   3   9   7        3.17        5.46     10.32 o 
   4   9   7        0.10       -1.89      9.49 o 
  -3  10   7       20.76       26.86     10.51 o 
  -2  10   7        2.05        4.31      9.00 o 
  -1  10   7        1.73       10.49      8.77 o 
   0  10   7       31.73       35.78      7.77 o 
   1  10   7        9.53       11.70      9.20 o 
   2  10   7       10.16       13.29      9.66 o 
   3  10   7       27.38       34.04     10.30 o 
  -2  11   7      102.82       89.46     12.83 o 
  -1  11   7       24.36       36.55     10.55 o 
   0  11   7        1.41        8.95      6.73 o 
   1  11   7       20.46       25.23      9.70 o 
   2  11   7       82.45       71.22     12.79 o 
  -1 -11   8        3.09        2.46     10.49 o 
   0 -11   8        0.98        1.50      6.90 o 
   1 -11   8       27.36       33.81     11.06 o 
  -3 -10   8        0.62       -5.29      9.87 o 
  -2 -10   8       16.28       12.70      9.09 o 
  -1 -10   8       61.78       65.33     10.09 o 
   0 -10   8      114.15      123.20      8.10 o 
   1 -10   8       35.19       43.62      9.51 o 
   2 -10   8        6.18        6.80      9.09 o 
  -4  -9   8        1.58        5.12      9.51 o 
  -3  -9   8        8.56        7.39      9.41 o 
  -2  -9   8       86.53      107.73     11.24 o 
  -1  -9   8       61.63       56.92      9.56 o 
   0  -9   8        0.01        0.93      5.58 o 
   1  -9   8       56.73       63.99      9.43 o 
   2  -9   8      100.12      110.17     10.37 o 
   3  -9   8       19.72        9.11      9.81 o 
  -4  -8   8       11.44        8.26      9.47 o 
  -3  -8   8        0.22        2.51      8.64 o 
  -2  -8   8       13.63       15.23      8.28 o 
  -1  -8   8       36.66       45.96      8.13 o 
   0  -8   8       60.91       59.14      6.62 o 
   1  -8   8       14.69       17.09      7.94 o 
   2  -8   8       17.58       21.49      8.49 o 
   3  -8   8        0.71       -4.08      8.90 o 
   4  -8   8        6.39       -2.61      9.00 o 
  -5  -7   8       11.27        3.14      9.96 o 
  -4  -7   8        9.41        2.59      8.41 o 
  -3  -7   8        0.17        3.38      7.45 o 
  -2  -7   8      165.24      153.80     10.50 o 
  -1  -7   8      593.75      582.97     15.36 o 
   0  -7   8        8.10        1.96      5.52 o 
   1  -7   8      402.00      415.67     13.84 o 
   2  -7   8      289.90      298.04     12.75 o 
   3  -7   8        1.25       -1.38      7.81 o 
   4  -7   8        0.58       -3.46      8.86 o 
   5  -7   8        0.00        2.99      9.75 o 
  -5  -6   8        0.77        0.40      8.54 o 
  -4  -6   8        0.84        3.53      8.28 o 
  -3  -6   8        5.93        6.12      7.79 o 
  -2  -6   8        4.81        6.16      7.20 o 
  -1  -6   8       92.33       95.42      8.37 o 
   0  -6   8       40.08       55.08      5.37 o 
   1  -6   8       71.38       83.50      7.88 o 
   2  -6   8        4.93        1.93      6.94 o 
   3  -6   8       32.45       24.15      8.37 o 
   4  -6   8       15.18       15.93      8.37 o 
   5  -6   8        5.67       -2.23      9.43 o 
  -5  -5   8        6.96        5.35      9.43 o 
  -4  -5   8        2.82        2.10      7.86 o 
  -3  -5   8      587.86      580.38     16.19 o 
  -2  -5   8      146.80      148.75      8.73 o 
  -1  -5   8        0.11        0.51      5.84 o 
   0  -5   8        1.76        3.90      3.89 o 
   1  -5   8       14.79       15.65      5.88 o 
   2  -5   8       39.58       40.37      6.88 o 
   3  -5   8      414.20      442.93     14.18 o 
   4  -5   8       26.23       24.51      8.56 o 
   5  -5   8        0.03        3.42      8.54 o 
  -6  -4   8       17.42       25.40     10.17 o 
  -5  -4   8       48.00       57.70      9.56 o 
  -4  -4   8      115.02      103.20     10.92 o 
  -3  -4   8        0.65        2.59      6.88 o 
  -2  -4   8       34.82       27.12      6.31 o 
  -1  -4   8      117.20      117.47      7.22 o 
   0  -4   8     1451.23     1532.67     15.11 o 
   1  -4   8      144.20      152.86      7.48 o 
   2  -4   8       29.56       27.91      6.03 o 
   3  -4   8        7.00        5.80      6.99 o 
   4  -4   8      106.31       94.23     10.58 o 
   5  -4   8       79.97       87.70     10.66 o 
   6  -4   8       18.64       20.26     10.51 o 
  -6  -3   8       24.72       35.66     10.55 o 
  -5  -3   8        0.06        0.02      9.13 o 
  -4  -3   8       13.23        9.13      8.66 o 
  -3  -3   8        1.00        0.70      6.58 o 
  -2  -3   8      647.35      690.25     12.95 o 
  -1  -3   8       50.82       46.01      5.54 o 
   0  -3   8       11.42       13.79      3.50 o 
   1  -3   8       71.36       64.43      5.71 o 
   2  -3   8      569.30      554.42     11.90 o 
   3  -3   8       32.75       21.41      7.05 o 
   4  -3   8        7.93        7.60      8.71 o 
   5  -3   8       29.34       23.51      8.96 o 
   6  -3   8        0.02       -9.83      9.83 o 
  -6  -2   8        0.03       -6.77      9.11 o 
  -5  -2   8        3.77        9.45      8.35 o 
  -4  -2   8      383.89      395.16     14.12 o 
  -3  -2   8      154.30      129.36      8.52 o 
  -2  -2   8       60.10       44.48      5.97 o 
  -1  -2   8     3869.37     4093.12     25.40 o 
   0  -2   8     5184.63     5388.58     29.11 o 
   1  -2   8     3235.83     3529.16     22.96 o 
   2  -2   8      387.98      344.76      9.42 o 
   3  -2   8      222.22      222.29      9.33 o 
   4  -2   8      771.40      811.33     17.99 o 
   5  -2   8        1.77        7.60      8.09 o 
   6  -2   8        0.50        3.02      8.73 o 
  -6  -1   8        5.42       12.34      9.62 o 
  -5  -1   8       45.39       54.52      9.37 o 
  -4  -1   8        8.44        8.64      7.58 o 
  -3  -1   8        9.38       13.91      5.97 o 
  -2  -1   8       33.18       21.45      5.10 o 
  -1  -1   8     1438.59     1504.54     14.89 o 
   0  -1   8        8.84        9.38      2.73 o 
   1  -1   8     2148.74     2223.35     17.47 o 
   2  -1   8        7.92        8.60      4.91 o 
   3  -1   8       23.94       24.13      6.39 o 
   4  -1   8        4.91        3.12      7.41 o 
   5  -1   8       24.07       20.41      9.45 o 
   6  -1   8        0.90        1.17      8.88 o 
  -6   0   8        6.19       12.02      9.41 o 
  -5   0   8       15.83       24.61      8.66 o 
  -4   0   8      465.89      451.52     13.85 o 
  -3   0   8        0.61        2.61      5.80 o 
  -2   0   8      129.85      123.39      6.59 o 
  -1   0   8     2013.46     2080.39     16.88 o 
   0   0   8      853.58      839.60      7.31 o 
   1   0   8     1931.27     2029.00     16.21 o 
   2   0   8      164.01      157.04      6.78 o 
   3   0   8        0.56        1.36      5.58 o 
   4   0   8      156.48      132.36     10.24 o 
   5   0   8       67.23       71.75      9.75 o 
   6   0   8       41.02       48.38     10.02 o 
  -6   1   8        4.04        2.74      9.45 o 
  -5   1   8        1.60        9.43      7.28 o 
  -4   1   8       51.79       49.74      8.52 o 
  -3   1   8       46.57       36.15      6.65 o 
  -2   1   8      504.79      521.20     10.75 o 
  -1   1   8     1615.80     1671.26     15.40 o 
   0   1   8        0.00        0.24      2.74 o 
   1   1   8      798.87      874.83     11.44 o 
   2   1   8      342.37      343.94      9.06 o 
   3   1   8        1.45       -1.78      5.58 o 
   4   1   8      264.16      257.75     11.46 o 
   5   1   8       53.05       37.78      9.09 o 
   6   1   8        7.61        2.14      9.94 o 
  -6   2   8        6.78       13.19      9.15 o 
  -5   2   8       49.55       49.38      8.96 o 
  -4   2   8      307.92      328.83     12.54 o 
  -3   2   8      518.19      531.61     13.26 o 
  -2   2   8      140.61      174.59      7.39 o 
  -1   2   8      219.22      237.24      7.36 o 
   0   2   8     5610.34     5866.82     75.47 o 
   1   2   8        0.00       -0.74      4.18 o 
   2   2   8      690.29      722.17     12.38 o 
   3   2   8      308.35      308.01     10.29 o 
   4   2   8      124.17      102.10      9.90 o 
   5   2   8       50.22       43.98      8.92 o 
   6   2   8        0.37        5.56      9.30 o 
  -6   3   8        0.42        1.15      9.51 o 
  -5   3   8       12.14       10.55      8.18 o 
  -4   3   8        6.79        1.64      7.56 o 
  -3   3   8       25.84       28.54      6.48 o 
  -2   3   8      629.07      610.94     12.48 o 
  -1   3   8      445.15      524.26     10.41 o 
   0   3   8       19.57       21.39      3.27 o 
   1   3   8      725.70      797.27     12.28 o 
   2   3   8      577.94      567.43     11.97 o 
   3   3   8       38.66       31.11      6.84 o 
   4   3   8       21.28       16.63      7.92 o 
   5   3   8        0.03        0.64      8.09 o 
   6   3   8       20.08       31.09     10.21 o 
  -6   4   8        5.72       10.49      8.86 o 
  -5   4   8       15.65       15.78      9.03 o 
  -4   4   8       19.37       18.52      8.52 o 
  -3   4   8       26.96       28.33      7.18 o 
  -2   4   8       39.82       41.14      6.50 o 
  -1   4   8      451.63      442.34     10.47 o 
   0   4   8     1102.20     1116.09     10.36 o 
   1   4   8       33.39       27.44      5.54 o 
   2   4   8      178.38      187.50      8.82 o 
   3   4   8       27.09       25.72      7.05 o 
   4   4   8        0.00        2.99      7.94 o 
   5   4   8        1.61       -3.48      8.22 o 
   6   4   8        9.35       16.14      9.53 o 
  -6   5   8        0.00       -1.68      8.45 o 
  -5   5   8        0.88       -1.00      8.98 o 
  -4   5   8        4.42        3.72      8.22 o 
  -3   5   8       10.65        8.30      7.16 o 
  -2   5   8       36.92       39.84      6.58 o 
  -1   5   8       20.75       31.05      5.95 o 
   0   5   8        5.73        8.74      3.69 o 
   1   5   8      144.81      160.21      7.78 o 
   2   5   8        0.74        2.36      6.07 o 
   3   5   8        9.27        7.09      7.05 o 
   4   5   8       34.06       37.87      9.11 o 
   5   5   8        7.02        4.80      8.77 o 
   6   5   8        4.82       16.99      9.07 o 
  -5   6   8       24.41       25.21      9.85 o 
  -4   6   8        6.56        4.59      7.77 o 
  -3   6   8       20.05       11.49      8.52 o 
  -2   6   8      145.50      125.35      9.69 o 
  -1   6   8       25.79       21.22      6.37 o 
   0   6   8        2.87        4.43      4.20 o 
   1   6   8        9.82        4.78      5.86 o 
   2   6   8      308.84      327.54     12.44 o 
   3   6   8       32.73       35.61      8.56 o 
   4   6   8       49.42       35.47      9.39 o 
   5   6   8        2.87        5.22      8.83 o 
  -5   7   8        2.32        4.74      9.81 o 
  -4   7   8        2.84       -8.94      8.94 o 
  -3   7   8       40.46       35.96      9.75 o 
  -2   7   8       53.22       44.32      8.73 o 
  -1   7   8       65.52       60.11      8.07 o 
   0   7   8        9.38        9.77      4.79 o 
   1   7   8       60.56       52.72      7.94 o 
   2   7   8        0.47        0.19      7.81 o 
   3   7   8        1.07       -1.70      7.81 o 
   4   7   8        6.14        4.76      8.83 o 
   5   7   8       11.57       12.51      9.96 o 
  -4   8   8        2.10       -6.37     10.13 o 
  -3   8   8      100.63      107.07     12.15 o 
  -2   8   8        7.28        6.20      7.88 o 
  -1   8   8        2.65        8.73      7.94 o 
   0   8   8       15.90       12.33      5.95 o 
   1   8   8       17.83       16.50      8.13 o 
   2   8   8       14.06       16.73      8.69 o 
   3   8   8      156.58      150.71     12.09 o 
   4   8   8       27.83       32.60     10.43 o 
   5   8   8       22.24       30.47     10.26 o 
  -4   9   8        5.05       -1.40     10.00 o 
  -3   9   8       44.03       68.72     11.34 o 
  -2   9   8        3.20       -0.02      8.62 o 
  -1   9   8        7.77        5.39      8.01 o 
   0   9   8        4.64        3.82      5.75 o 
   1   9   8        0.95        0.49      8.37 o 
   2   9   8        0.10       -0.34      8.15 o 
   3   9   8      103.96      117.23     12.85 o 
   4   9   8       32.80       31.56     10.81 o 
  -3  10   8        2.15       -8.56      9.36 o 
  -2  10   8       61.90       83.64     11.55 o 
  -1  10   8       93.77      101.83     10.94 o 
   0  10   8      459.64      486.36     12.85 o 
   1  10   8      103.78       79.12     11.13 o 
   2  10   8       97.20       81.77     12.04 o 
   3  10   8        1.16        2.27      9.87 o 
  -2  11   8        2.66        6.33     10.81 o 
  -1  11   8        9.86       17.14      9.75 o 
   0  11   8        0.10       -0.40      7.27 o 
   1  11   8        6.40        2.25      9.28 o 
   2  11   8        0.25        5.99     10.43 o 
   0 -11   9        2.19        5.15      7.33 o 
  -2 -10   9        6.05       12.30      9.70 o 
  -1 -10   9        4.72       11.32      9.09 o 
   0 -10   9        5.73        9.35      6.81 o 
   1 -10   9        7.47       13.93      9.36 o 
   2 -10   9        5.71        5.16      9.70 o 
  -3  -9   9        1.34       10.19      9.02 o 
  -2  -9   9       16.30       18.16      9.13 o 
  -1  -9   9        1.66       -4.59      8.54 o 
   0  -9   9        1.18        2.67      5.79 o 
   1  -9   9        0.81       -1.00      8.43 o 
   2  -9   9        0.69        2.68      8.62 o 
   3  -9   9        0.21        7.54      8.90 o 
  -4  -8   9        8.11        4.65      8.86 o 
  -3  -8   9       45.87       45.94      9.79 o 
  -2  -8   9        6.32        7.22      7.69 o 
  -1  -8   9       38.13       30.56      8.62 o 
   0  -8   9      209.04      218.89      8.10 o 
   1  -8   9       51.76       45.81      8.90 o 
   2  -8   9       30.83       37.44      9.34 o 
   3  -8   9        6.05       11.32      8.20 o 
   4  -8   9        0.69       -2.68      9.36 o 
  -5  -7   9        1.83       -4.99      9.70 o 
  -4  -7   9        4.85        3.02      9.56 o 
  -3  -7   9        8.74       11.49      7.54 o 
  -2  -7   9        0.02        2.31      7.58 o 
  -1  -7   9        6.33       11.68      8.18 o 
   0  -7   9        7.44       11.41      5.58 o 
   1  -7   9        0.29        2.29      8.11 o 
   2  -7   9        3.76        5.88      7.90 o 
   3  -7   9       11.77       16.31      8.15 o 
   4  -7   9        3.89        4.59      9.09 o 
   5  -7   9       20.09       19.35      9.70 o 
  -5  -6   9        4.79        0.02      9.07 o 
  -4  -6   9        1.88        5.82      8.09 o 
  -3  -6   9       48.88       41.73      8.20 o 
  -2  -6   9        0.23        3.59      7.07 o 
  -1  -6   9        0.83        1.04      6.63 o 
   0  -6   9        1.67        0.23      4.91 o 
   1  -6   9        3.30        1.42      6.88 o 
   2  -6   9        9.64        9.17      7.73 o 
   3  -6   9       47.60       43.69      8.37 o 
   4  -6   9        0.20       -4.23      8.24 o 
   5  -6   9        0.78       -1.55      8.88 o 
  -5  -5   9        6.47        0.36      9.07 o 
  -4  -5   9        6.60        5.18      7.41 o 
  -3  -5   9       37.70       45.53      8.81 o 
  -2  -5   9        1.69        2.97      6.67 o 
  -1  -5   9       29.20       29.41      6.90 o 
   0  -5   9        0.11        1.67      3.98 o 
   1  -5   9       10.99       14.63      6.41 o 
   2  -5   9       33.96       28.67      6.99 o 
   3  -5   9        0.19       -7.58      7.58 o 
   4  -5   9        0.11        3.12      8.09 o 
   5  -5   9        2.90       -3.14      8.69 o 
  -6  -4   9        1.81        1.02      9.34 o 
  -5  -4   9        8.11        4.76      8.83 o 
  -4  -4   9      242.59      238.83     12.64 o 
  -3  -4   9      156.33      137.61     10.09 o 
  -2  -4   9      216.94      215.54      9.33 o 
  -1  -4   9      140.33      160.57      7.69 o 
   0  -4   9       54.56       47.25      4.03 o 
   1  -4   9       88.54      110.02      6.80 o 
   2  -4   9      239.80      229.44      9.25 o 
   3  -4   9      214.64      196.56     10.31 o 
   4  -4   9      256.98      248.83     12.37 o 
   5  -4   9        1.88       -0.93      8.86 o 
   6  -4   9        1.61       -4.37      9.49 o 
  -6  -3   9        0.01       -4.08      9.32 o 
  -5  -3   9       87.70       89.82     10.90 o 
  -4  -3   9       48.90       55.69      8.90 o 
  -3  -3   9      111.52      105.09      8.79 o 
  -2  -3   9      150.37      165.46      7.93 o 
  -1  -3   9      323.25      362.12      9.57 o 
   0  -3   9       10.68       15.72      3.49 o 
   1  -3   9      522.29      538.09     11.07 o 
   2  -3   9      129.50      133.41      7.42 o 
   3  -3   9      115.92      102.97      8.39 o 
   4  -3   9      120.05      111.84     11.09 o 
   5  -3   9       16.95       20.83      8.86 o 
   6  -3   9       17.92       15.74      9.96 o 
  -6  -2   9       16.75       15.99      9.20 o 
  -5  -2   9        8.91        6.77      8.30 o 
  -4  -2   9      134.07      135.75     10.62 o 
  -3  -2   9       35.54       38.46      6.90 o 
  -2  -2   9      706.23      776.74     13.19 o 
  -1  -2   9       25.10       28.03      5.44 o 
   0  -2   9     1907.83     1932.13     23.87 o 
   1  -2   9      290.35      276.43      8.10 o 
   2  -2   9     1083.32     1152.46     15.62 o 
   3  -2   9       49.28       41.67      6.63 o 
   4  -2   9       10.16       12.06      9.34 o 
   5  -2   9        0.93        0.28      8.28 o 
   6  -2   9       13.21        6.86      9.32 o 
  -6  -1   9        0.33       -0.98      9.19 o 
  -5  -1   9       30.48       33.94      9.58 o 
  -4  -1   9      130.94      138.64     10.24 o 
  -3  -1   9      154.99      135.96      8.29 o 
  -2  -1   9      430.31      442.22     10.00 o 
  -1  -1   9       33.13       49.30      5.33 o 
   0  -1   9        2.86       11.78      3.19 o 
   1  -1   9       79.94       94.65      5.97 o 
   2  -1   9      367.73      386.39      9.59 o 
   3  -1   9      176.56      146.90      8.41 o 
   4  -1   9      233.95      243.24     11.50 o 
   5  -1   9      200.55      217.76     12.47 o 
   6  -1   9        3.60        1.10      8.73 o 
  -6   0   9       36.98       35.04     10.13 o 
  -5   0   9       71.19       66.25     10.53 o 
  -4   0   9       12.51        8.03      8.45 o 
  -3   0   9       20.67       20.60      6.39 o 
  -2   0   9      564.37      563.06     11.11 o 
  -1   0   9     3888.16     4013.40     24.36 o 
   0   0   9     1533.50     1564.28     10.29 o 
   1   0   9     1976.42     2091.07     17.42 o 
   2   0   9      406.28      451.44     10.02 o 
   3   0   9       18.73       14.91      5.56 o 
   4   0   9      198.51      171.90     10.79 o 
   5   0   9       40.06       40.27      9.22 o 
   6   0   9       18.34       22.04      9.39 o 
  -6   1   9       21.45       33.62     10.21 o 
  -5   1   9        0.31        4.37      8.96 o 
  -4   1   9       23.15       30.24      7.67 o 
  -3   1   9       44.75       51.44      7.05 o 
  -2   1   9      169.05      179.64      7.44 o 
  -1   1   9      150.83      170.47      6.91 o 
   0   1   9       11.85       12.46      3.09 o 
   1   1   9       25.66       28.71      4.99 o 
   2   1   9        5.97        5.16      4.99 o 
   3   1   9      265.19      256.34      9.97 o 
   4   1   9       40.28       36.78      8.16 o 
   5   1   9      162.27      186.93     12.26 o 
   6   1   9       22.17       17.43      9.28 o 
  -6   2   9       10.13       12.51      8.83 o 
  -5   2   9        0.05        1.44      7.98 o 
  -4   2   9       17.83       14.02      8.35 o 
  -3   2   9      302.44      320.42     11.35 o 
  -2   2   9        8.38       11.19      5.29 o 
  -1   2   9      149.88      144.32      6.72 o 
   0   2   9     1115.13     1180.80      9.56 o 
   1   2   9       33.52       28.99      5.27 o 
   2   2   9        2.72       -2.61      5.03 o 
   3   2   9      599.86      606.88     13.66 o 
   4   2   9      122.36      125.10      9.81 o 
   5   2   9        3.74        3.50      8.45 o 
   6   2   9        5.08       11.47      8.86 o 
  -6   3   9        1.57        6.39      9.02 o 
  -5   3   9       17.07       14.42      8.79 o 
  -4   3   9       72.65       54.59      9.54 o 
  -3   3   9       40.73       41.20      7.37 o 
  -2   3   9       41.55       39.78      5.99 o 
  -1   3   9       31.53       26.08      5.52 o 
   0   3   9        2.82        2.83      3.29 o 
   1   3   9       20.10       29.16      5.71 o 
   2   3   9       36.46       44.18      6.14 o 
   3   3   9       11.72       10.68      6.16 o 
   4   3   9      119.70      114.48      9.84 o 
   5   3   9        5.39        8.52      8.39 o 
   6   3   9        3.28       -0.66      9.39 o 
  -6   4   9        1.48        3.93      9.13 o 
  -5   4   9       11.15       18.39      9.07 o 
  -4   4   9       36.41       36.89      8.13 o 
  -3   4   9       17.50       20.90      7.60 o 
  -2   4   9       46.07       40.95      6.54 o 
  -1   4   9      323.36      352.86      9.70 o 
   0   4   9      425.42      428.68     10.73 o 
   1   4   9        8.26        6.94      5.65 o 
   2   4   9        5.74        2.21      6.09 o 
   3   4   9        0.03       -1.00      6.80 o 
   4   4   9       41.43       50.44      8.94 o 
   5   4   9       13.84       14.57      8.81 o 
   6   4   9        3.57        8.71      9.47 o 
  -5   5   9        5.50        3.76      8.96 o 
  -4   5   9        1.73       -1.74      7.75 o 
  -3   5   9      148.34      153.88     10.35 o 
  -2   5   9        4.30        5.35      6.22 o 
  -1   5   9      235.16      241.92      9.44 o 
   0   5   9       22.55       35.70      4.29 o 
   1   5   9       82.46       81.10      7.22 o 
   2   5   9        3.90        3.27      6.18 o 
   3   5   9       81.04       76.68      8.86 o 
   4   5   9        7.56       18.07      8.09 o 
   5   5   9        1.19        0.93      8.45 o 
   6   5   9        1.30       -0.81      9.09 o 
  -5   6   9        1.32        0.13      9.28 o 
  -4   6   9        0.45        0.38      7.69 o 
  -3   6   9       17.70       16.10      8.56 o 
  -2   6   9        9.20       10.30      7.41 o 
  -1   6   9        4.73        2.74      6.82 o 
   0   6   9        0.44       -1.95      4.01 o 
   1   6   9       40.26       36.98      7.05 o 
   2   6   9       25.94       22.02      7.75 o 
   3   6   9        4.04        0.28      7.64 o 
   4   6   9       15.40        6.77      8.15 o 
   5   6   9        2.85        1.55      8.37 o 
  -5   7   9        4.24        4.12      9.43 o 
  -4   7   9        0.23       -0.17      8.54 o 
  -3   7   9      108.06       94.61     10.58 o 
  -2   7   9      172.28      166.82     11.18 o 
  -1   7   9       39.05       39.80      8.03 o 
   0   7   9        0.51        2.48      4.69 o 
   1   7   9       57.71       61.36      8.67 o 
   2   7   9      279.90      275.64     12.41 o 
   3   7   9      141.83      127.40     11.15 o 
   4   7   9        0.36        3.10      8.39 o 
   5   7   9       44.23       42.64     10.94 o 
  -4   8   9        3.13       -2.63      9.62 o 
  -3   8   9       41.92       46.51     10.68 o 
  -2   8   9       37.98       39.61      8.83 o 
  -1   8   9        1.00       -2.02      7.75 o 
   0   8   9       63.26       66.59      6.26 o 
   1   8   9        0.59        5.29      7.50 o 
   2   8   9       42.26       33.79      8.86 o 
   3   8   9       10.95       13.80      9.53 o 
   4   8   9        0.58       -1.36      9.11 o 
   5   8   9        0.47       -3.23     10.13 o 
  -4   9   9       21.09       18.24     10.28 o 
  -3   9   9       70.77       67.01     11.62 o 
  -2   9   9       25.69       31.22      8.94 o 
  -1   9   9       82.14       96.11     10.26 o 
   0   9   9        4.84        5.66      5.84 o 
   1   9   9       32.50       49.76      8.94 o 
   2   9   9       30.85       40.29      9.45 o 
   3   9   9       56.43       56.20     11.40 o 
   4   9   9       27.62       32.94     10.32 o 
  -3  10   9       38.78       37.63     11.02 o 
  -2  10   9        7.32        3.33      9.85 o 
  -1  10   9        4.57        3.78      8.73 o 
   0  10   9        8.83       12.22      8.50 o 
   1  10   9       13.06       13.00      9.51 o 
   2  10   9        0.93       -3.16      9.75 o 
   3  10   9       38.60       52.18     10.43 o 
  -1  11   9        2.54        3.12      8.75 o 
   0  11   9        1.66        1.06      6.52 o 
   1  11   9        0.40       -0.96      9.36 o 
   2  11   9       22.04       27.14     10.79 o 
  -2 -10  10        4.31       -4.20      9.09 o 
  -1 -10  10       17.62       24.68      9.30 o 
   0 -10  10       58.43       81.60     14.13 o 
   1 -10  10       37.02       45.94     10.58 o 
   2 -10  10        1.09       -2.23     10.13 o 
  -3  -9  10       12.01        8.75      9.60 o 
  -2  -9  10       50.63       47.49      9.96 o 
  -1  -9  10       45.38       46.34      9.66 o 
   0  -9  10        0.30        0.55      5.84 o 
   1  -9  10       51.62       61.78      9.68 o 
   2  -9  10       81.59       92.01     10.53 o 
   3  -9  10       23.57       23.66     10.00 o 
  -4  -8  10        3.10        1.74      9.22 o 
  -3  -8  10        8.73        2.40      9.68 o 
  -2  -8  10        7.98       -3.65      8.56 o 
  -1  -8  10       10.35        7.73      8.39 o 
   0  -8  10       43.12       44.54      6.03 o 
   1  -8  10        8.64        7.20      8.03 o 
   2  -8  10       29.76       34.85      9.37 o 
   3  -8  10       14.29       21.09      9.34 o 
   4  -8  10        1.43        2.99      9.02 o 
  -4  -7  10       24.07       12.74      9.37 o 
  -3  -7  10       15.51       14.19      8.11 o 
  -2  -7  10       49.43       60.10      8.71 o 
  -1  -7  10      354.12      376.37     13.24 o 
   0  -7  10        6.00        6.75      5.50 o 
   1  -7  10      228.69      222.84     11.94 o 
   2  -7  10      114.46      133.76      9.96 o 
   3  -7  10       15.22        7.54      8.69 o 
   4  -7  10        6.40        5.39      8.90 o 
  -5  -6  10        0.37       -0.79      8.83 o 
  -4  -6  10       10.59       17.92      9.05 o 
  -3  -6  10        3.16        2.27      7.52 o 
  -2  -6  10       10.66        3.31      7.67 o 
  -1  -6  10       20.18       23.57      7.35 o 
   0  -6  10      267.56      241.91     11.17 o 
   1  -6  10       44.82       36.93      7.52 o 
   2  -6  10       11.90        9.53      7.79 o 
   3  -6  10        4.55       14.78      7.77 o 
   4  -6  10        0.37        0.25      8.39 o 
   5  -6  10        8.14        9.15      9.49 o 
  -5  -5  10        0.10        0.34      8.86 o 
  -4  -5  10        2.68        5.95      7.69 o 
  -3  -5  10       30.97       29.46      8.13 o 
  -2  -5  10       62.80       59.79      8.11 o 
  -1  -5  10      786.10      780.09     15.61 o 
   0  -5  10        0.51       -0.46      4.37 o 
   1  -5  10      803.01      806.33     15.40 o 
   2  -5  10       80.08       75.00      7.75 o 
   3  -5  10        6.78        6.09      7.39 o 
   4  -5  10        0.86        0.40      8.13 o 
   5  -5  10       21.09       18.43      9.73 o 
  -6  -4  10        0.00        1.76     10.26 o 
  -5  -4  10        0.33        2.61      8.32 o 
  -4  -4  10       76.95       65.65      9.88 o 
  -3  -4  10       88.71       78.61      9.05 o 
  -2  -4  10       67.48       64.93      7.31 o 
  -1  -4  10      239.68      234.77      8.97 o 
   0  -4  10      518.29      492.90      8.18 o 
   1  -4  10      261.61      256.92      9.37 o 
   2  -4  10       18.64       20.54      6.52 o 
   3  -4  10       65.83       68.22      8.88 o 
   4  -4  10       37.15       40.33      8.62 o 
   5  -4  10        5.42        4.16      8.79 o 
   6  -4  10        6.65        6.52     10.02 o 
  -6  -3  10        0.10        3.95      9.62 o 
  -5  -3  10       23.32       19.94      9.56 o 
  -4  -3  10       26.58       25.95      8.73 o 
  -3  -3  10       33.16       34.94      7.52 o 
  -2  -3  10      166.51      183.40      8.73 o 
  -1  -3  10       27.88       45.49      5.93 o 
   0  -3  10        2.97        9.04      3.49 o 
   1  -3  10       10.98       29.07      5.46 o 
   2  -3  10      364.55      399.90     10.91 o 
   3  -3  10       74.79       69.65      8.60 o 
   4  -3  10       33.32       44.22      9.32 o 
   5  -3  10       80.00       81.54     10.53 o 
   6  -3  10        0.59        2.55      8.62 o 
  -6  -2  10        2.29       -1.04      9.53 o 
  -5  -2  10       20.54       21.94      9.94 o 
  -4  -2  10        3.05        7.09      8.24 o 
  -3  -2  10      226.71      218.05     10.03 o 
  -2  -2  10       29.82       33.96      5.67 o 
  -1  -2  10      323.57      362.43      9.19 o 
   0  -2  10        1.53        4.48      3.12 o 
   1  -2  10      693.95      709.97     11.91 o 
   2  -2  10       30.25       21.94      5.59 o 
   3  -2  10      165.38      194.71      9.67 o 
   4  -2  10       66.69       63.95      9.54 o 
   5  -2  10       92.35       82.33     10.51 o 
   6  -2  10        8.37       12.34      9.22 o 
  -6  -1  10        1.57        6.56      8.92 o 
  -5  -1  10      285.72      250.85     13.90 o 
  -4  -1  10      196.62      190.72     11.45 o 
  -3  -1  10       17.56       22.02      6.69 o 
  -2  -1  10       23.44       35.17      5.67 o 
  -1  -1  10      752.30      858.08     12.66 o 
   0  -1  10        8.82       13.73      3.24 o 
   1  -1  10     1071.83     1108.50     13.92 o 
   2  -1  10      117.40      151.76      7.29 o 
   3  -1  10       17.65       19.64      6.33 o 
   4  -1  10      171.01      166.23     10.94 o 
   5  -1  10      131.05      118.66     11.39 o 
   6  -1  10        8.30        7.73      9.00 o 
  -6   0  10        0.60       -9.47      9.51 o 
  -5   0  10        6.02       12.66      9.07 o 
  -4   0  10      138.01      139.04     10.26 o 
  -3   0  10       37.47       36.25      6.73 o 
  -2   0  10      285.68      299.25      8.91 o 
  -1   0  10      304.70      294.94      8.34 o 
   0   0  10      238.68      254.72      5.01 o 
   1   0  10        2.89        4.76      4.91 o 
   2   0  10       11.00       22.72      5.48 o 
   3   0  10      104.33       97.13      7.71 o 
   4   0  10       99.40      105.76      9.52 o 
   5   0  10        0.73        0.51      8.41 o 
   6   0  10        3.61        9.92      9.73 o 
  -6   1  10       54.74       64.97     11.00 o 
  -5   1  10       79.31      109.11     11.04 o 
  -4   1  10        8.66        8.64      7.01 o 
  -3   1  10      406.00      416.94     11.99 o 
  -2   1  10       69.00       76.89      6.56 o 
  -1   1  10     1021.53     1132.66     14.37 o 
   0   1  10        2.53        4.56      3.00 o 
   1   1  10     1870.39     1990.52     18.10 o 
   2   1  10      387.55      409.48     10.08 o 
   3   1  10      543.44      502.49     12.64 o 
   4   1  10       10.06        4.95      7.69 o 
   5   1  10      326.00      380.49     15.32 o 
   6   1  10       17.18       14.70     10.07 o 
  -6   2  10       14.75        6.94      9.20 o 
  -5   2  10        3.54        3.12      7.77 o 
  -4   2  10       84.56       65.51      9.52 o 
  -3   2  10      286.04      284.89     10.88 o 
  -2   2  10       22.35       17.48      5.22 o 
  -1   2  10     2028.88     2042.09     19.26 o 
   0   2  10       34.86       33.30      3.54 o 
   1   2  10     1220.96     1256.34     15.13 o 
   2   2  10        1.04       -1.23      4.93 o 
   3   2  10       58.94       63.74      7.63 o 
   4   2  10      330.84      335.87     13.09 o 
   5   2  10        0.82        2.42      8.24 o 
   6   2  10        0.23       -6.01      8.73 o 
  -6   3  10        1.39        2.46      9.07 o 
  -5   3  10       14.23       24.78      9.28 o 
  -4   3  10       90.51       84.24      9.26 o 
  -3   3  10        7.78        5.22      7.31 o 
  -2   3  10       35.03       30.07      6.07 o 
  -1   3  10       20.31       21.17      5.82 o 
   0   3  10        4.07        3.88      3.58 o 
   1   3  10       16.65       20.98      5.71 o 
   2   3  10      145.32      144.32      7.67 o 
   3   3  10       14.30       15.16      7.09 o 
   4   3  10        1.02        0.02      7.79 o 
   5   3  10       49.12       65.33      9.26 o 
   6   3  10        0.16       -6.90      8.73 o 
  -6   4  10        0.65        6.18      9.26 o 
  -5   4  10        6.11        9.45      8.37 o 
  -4   4  10        1.13        1.47      8.13 o 
  -3   4  10      163.09      149.38     10.45 o 
  -2   4  10      148.31      159.99      8.54 o 
  -1   4  10      172.51      167.69      8.10 o 
   0   4  10     1730.18     1705.91     31.39 o 
   1   4  10        0.00        6.69      5.50 o 
   2   4  10      413.77      467.97     12.25 o 
   3   4  10      379.96      400.12     13.23 o 
   4   4  10       52.94       38.76      9.01 o 
   5   4  10       19.00       14.99      8.26 o 
   6   4  10        9.62        2.97      9.90 o 
  -5   5  10       15.71       23.68      9.37 o 
  -4   5  10       10.95        5.69      7.96 o 
  -3   5  10       10.59       12.81      7.90 o 
  -2   5  10       42.13       39.42      7.33 o 
  -1   5  10       37.61       26.25      6.37 o 
   0   5  10       22.20       28.38      4.50 o 
   1   5  10       96.19       89.50      7.31 o 
   2   5  10       36.93       36.59      7.48 o 
   3   5  10       47.75       73.14      9.03 o 
   4   5  10       10.64       11.83      7.35 o 
   5   5  10        0.00        8.13      8.71 o 
   6   5  10        1.07        1.02      9.32 o 
  -5   6  10        1.54        5.31      8.81 o 
  -4   6  10        7.45       12.70      8.75 o 
  -3   6  10        1.20        0.32      7.71 o 
  -2   6  10       22.19       21.53      7.65 o 
  -1   6  10      215.07      225.39     10.03 o 
   0   6  10       48.83       56.71      5.29 o 
   1   6  10      339.05      354.13     11.93 o 
   2   6  10       21.92       14.50      7.65 o 
   3   6  10        5.15        3.48      7.75 o 
   4   6  10       25.11       33.21      8.75 o 
   5   6  10        0.02        1.95      9.58 o 
  -5   7  10        1.66       -1.93     10.19 o 
  -4   7  10        1.14        6.84      8.64 o 
  -3   7  10        7.98        3.65      9.47 o 
  -2   7  10        6.81        7.86      7.88 o 
  -1   7  10       49.47       44.62      8.24 o 
   0   7  10        0.49        1.96      4.97 o 
   1   7  10       29.43       32.37      7.99 o 
   2   7  10        5.14        3.99      7.90 o 
   3   7  10       50.65       66.82      9.66 o 
   4   7  10        6.18       10.94      8.66 o 
   5   7  10       16.09        5.99      9.79 o 
  -4   8  10       18.41       10.11      9.90 o 
  -3   8  10       15.31        9.34      9.56 o 
  -2   8  10        1.91        1.74      7.54 o 
  -1   8  10       57.73       62.36      8.96 o 
   0   8  10      114.95      111.13      7.29 o 
   1   8  10       52.94       55.60      9.20 o 
   2   8  10       11.46       21.96      8.49 o 
   3   8  10       48.15       40.01     10.00 o 
   4   8  10       19.08        7.73      9.09 o 
  -3   9  10       32.62       29.26      9.81 o 
  -2   9  10       60.59       56.28      9.58 o 
  -1   9  10       43.73       38.52      9.51 o 
   0   9  10        2.60        8.81      5.89 o 
   1   9  10       70.15       64.10      9.88 o 
   2   9  10       49.10       23.13      9.66 o 
   3   9  10       61.22       55.62     11.13 o 
   4   9  10        1.04       -1.80      9.90 o 
  -3  10  10       14.93       13.80     10.62 o 
  -2  10  10        5.23        6.33      8.96 o 
  -1  10  10       87.61       84.85     11.38 o 
   0  10  10      200.35      196.56      9.56 o 
   1  10  10       86.77       92.63     11.15 o 
   2  10  10       13.15       12.42     10.38 o 
   3  10  10        3.83        4.40     10.17 o 
  -1  11  10        0.40       -2.34      9.30 o 
   0  11  10        0.67        4.01      6.54 o 
   1  11  10        2.43        1.13      9.64 o 
   2  11  10       36.72       46.89     11.70 o 
  -2 -10  11        0.11        4.16      9.45 o 
  -1 -10  11       26.61       30.71      9.98 o 
   0 -10  11        5.34       13.85      7.41 o 
   1 -10  11        2.45        1.00      9.56 o 
   2 -10  11        0.47        4.44      9.70 o 
  -3  -9  11        2.44        7.73      9.83 o 
  -2  -9  11       25.87       35.80      9.68 o 
  -1  -9  11        5.00        3.86      9.26 o 
   0  -9  11        0.67        1.76      5.82 o 
   1  -9  11       19.69       18.75      8.92 o 
   2  -9  11        9.54        5.12      9.22 o 
   3  -9  11        1.33       10.19      9.32 o 
  -4  -8  11        3.89        2.61      9.79 o 
  -3  -8  11       51.62       59.36     10.00 o 
  -2  -8  11      144.27      153.38     11.94 o 
  -1  -8  11       76.45       94.92      9.73 o 
   0  -8  11        3.85        8.80      5.65 o 
   1  -8  11       57.38       73.85      9.83 o 
   2  -8  11       93.22       87.47      9.62 o 
   3  -8  11       97.87       91.91     10.92 o 
   4  -8  11       16.29       20.24     10.70 o 
  -4  -7  11        0.53       -1.87      8.56 o 
  -3  -7  11        0.65       -1.19      8.24 o 
  -2  -7  11       41.68       32.03      8.75 o 
  -1  -7  11      169.70      188.41     11.05 o 
   0  -7  11        2.77        5.98      5.24 o 
   1  -7  11       80.60       79.59      9.52 o 
   2  -7  11       87.76       73.56      9.58 o 
   3  -7  11        3.49        2.89      8.18 o 
   4  -7  11        1.88        1.61      9.30 o 
  -5  -6  11        5.14       18.14      9.87 o 
  -4  -6  11       46.42       47.44     10.13 o 
  -3  -6  11       17.45       24.72      8.28 o 
  -2  -6  11        2.23        2.00      7.67 o 
  -1  -6  11       12.45        4.54      7.52 o 
   0  -6  11      310.53      319.31     11.07 o 
   1  -6  11       23.35       21.45      7.77 o 
   2  -6  11        2.13       -2.21      7.73 o 
   3  -6  11        0.12       -0.53      7.39 o 
   4  -6  11       77.03       74.55     10.79 o 
   5  -6  11        6.46        2.02     10.11 o 
  -5  -5  11       20.39       28.44      9.03 o 
  -4  -5  11        8.11        7.33      8.54 o 
  -3  -5  11       12.02       13.00      7.79 o 
  -2  -5  11       10.03        7.24      7.09 o 
  -1  -5  11       27.53       21.62      7.54 o 
   0  -5  11        0.83        3.12      4.60 o 
   1  -5  11       33.39       38.02      7.41 o 
   2  -5  11       20.37       17.31      7.39 o 
   3  -5  11        0.05        1.02      7.03 o 
   4  -5  11       46.11       57.32      9.62 o 
   5  -5  11       25.61       19.22     10.02 o 
  -5  -4  11       20.52       22.60      9.70 o 
  -4  -4  11        0.95       -0.72      8.11 o 
  -3  -4  11       26.32       31.60      8.32 o 
  -2  -4  11      136.99      133.48      8.97 o 
  -1  -4  11       42.49       43.79      6.90 o 
   0  -4  11      465.37      454.26     14.89 o 
   1  -4  11       24.03       27.57      6.46 o 
   2  -4  11       65.28       64.82      7.52 o 
   3  -4  11        6.76        1.93      7.31 o 
   4  -4  11        2.60        9.28      8.09 o 
   5  -4  11       47.13       42.07     10.09 o 
  -6  -3  11        1.62        2.63      8.96 o 
  -5  -3  11        4.42        2.00      8.81 o 
  -4  -3  11      139.67      138.83     11.15 o 
  -3  -3  11       38.01       34.17      7.43 o 
  -2  -3  11       90.43       80.74      7.56 o 
  -1  -3  11      230.41      260.34      8.95 o 
   0  -3  11        4.56        3.76      3.46 o 
   1  -3  11      287.36      302.94      9.44 o 
   2  -3  11      139.11      129.86      8.01 o 
   3  -3  11       84.28       89.89      8.77 o 
   4  -3  11       82.05       93.14      9.47 o 
   5  -3  11        0.26       -3.63      8.11 o 
   6  -3  11        1.75       -1.89      9.85 o 
  -6  -2  11        9.09       11.28      9.87 o 
  -5  -2  11      103.74      109.01     11.49 o 
  -4  -2  11        6.93        2.57      7.69 o 
  -3  -2  11       22.21       14.29      7.41 o 
  -2  -2  11      175.80      172.06      8.27 o 
  -1  -2  11       42.08       47.79      5.50 o 
   0  -2  11      427.38      472.02      7.90 o 
   1  -2  11        0.42        0.68      4.99 o 
   2  -2  11      217.86      212.56      8.76 o 
   3  -2  11        1.49        5.58      6.92 o 
   4  -2  11      131.15      141.55     10.77 o 
   5  -2  11       93.85      104.42     10.71 o 
   6  -2  11        0.74        5.16      9.07 o 
  -6  -1  11        3.68        4.54      9.49 o 
  -5  -1  11        7.69       14.67      9.41 o 
  -4  -1  11        2.92       -2.74      7.88 o 
  -3  -1  11        0.10        3.31      6.52 o 
  -2  -1  11       50.15       49.81      5.99 o 
  -1  -1  11       15.76       29.39      5.25 o 
   0  -1  11       26.81       25.70      3.45 o 
   1  -1  11       77.75       84.61      6.25 o 
   2  -1  11       63.21       59.92      6.20 o 
   3  -1  11        0.72        1.74      6.26 o 
   4  -1  11        2.97       -2.27      8.05 o 
   5  -1  11       81.91       74.53     10.15 o 
   6  -1  11        0.31       -0.15      9.05 o 
  -6   0  11        6.00        9.17      9.41 o 
  -5   0  11        0.82        0.64      8.24 o 
  -4   0  11        3.80        3.99      7.64 o 
  -3   0  11       14.10       20.26      6.54 o 
  -2   0  11       62.73       70.14      6.16 o 
  -1   0  11        3.09       21.53      5.29 o 
   0   0  11      135.70      142.52      4.61 o 
   1   0  11      340.58      391.49      9.34 o 
   2   0  11      615.48      602.43     12.05 o 
   3   0  11       26.01       21.39      6.71 o 
   4   0  11       19.83       27.31      8.05 o 
   5   0  11        1.68        1.78      8.58 o 
   6   0  11       14.21       24.34      9.28 o 
  -6   1  11        1.58        4.42      9.64 o 
  -5   1  11      139.57      153.69     12.11 o 
  -4   1  11        3.47       -0.74      7.94 o 
  -3   1  11      289.03      295.30     11.14 o 
  -2   1  11        5.17       -1.83      5.08 o 
  -1   1  11       11.62       16.05      5.42 o 
   0   1  11        1.95        4.02      3.25 o 
   1   1  11        0.00        2.36      5.12 o 
   2   1  11       35.66       49.25      6.27 o 
   3   1  11      134.02      124.14      8.67 o 
   4   1  11        2.26       -0.98      8.20 o 
   5   1  11       64.16       58.75     10.83 o 
   6   1  11       12.26        6.80     10.07 o 
  -6   2  11       15.18        9.75     10.21 o 
  -5   2  11        1.46        3.42      8.66 o 
  -4   2  11      127.85      125.53     10.28 o 
  -3   2  11       26.87       31.35      7.58 o 
  -2   2  11        1.33        4.63      5.31 o 
  -1   2  11       78.76       90.64      7.22 o 
   0   2  11      853.17      922.39     25.17 o 
   1   2  11      336.22      345.58      9.44 o 
   2   2  11        0.17        1.40      5.20 o 
   3   2  11      156.72      144.74      9.35 o 
   4   2  11      101.43      121.91     10.22 o 
   5   2  11        1.86        1.15      8.35 o 
   6   2  11       27.32       40.24     10.45 o 
  -6   3  11       16.14       14.59      9.73 o 
  -5   3  11        4.02        2.57      8.71 o 
  -4   3  11        7.51        6.37      8.13 o 
  -3   3  11      268.14      275.05     11.07 o 
  -2   3  11      371.47      386.06     10.82 o 
  -1   3  11     2562.07     2687.08     23.83 o 
   0   3  11        6.18       15.64      3.98 o 
   1   3  11     2532.49     2673.66     23.73 o 
   2   3  11      150.43      152.84      8.14 o 
   3   3  11      402.95      393.04     12.76 o 
   4   3  11       63.92       70.03      9.47 o 
   5   3  11        0.02        1.91      8.39 o 
   6   3  11        0.75        4.25      9.98 o 
  -5   4  11        7.92        8.01      8.64 o 
  -4   4  11      108.11      109.08      9.83 o 
  -3   4  11      336.06      357.92     13.31 o 
  -2   4  11      130.83      121.82      8.31 o 
  -1   4  11       38.78       42.48      6.50 o 
   0   4  11      552.48      520.13      8.58 o 
   1   4  11       28.25       43.01      6.50 o 
   2   4  11       46.81       43.84      7.03 o 
   3   4  11      184.62      186.15     10.92 o 
   4   4  11      169.05      164.67     11.09 o 
   5   4  11        2.08       -0.51      8.56 o 
   6   4  11        8.48        3.72      9.41 o 
  -5   5  11        7.99        8.39      9.34 o 
  -4   5  11        0.61       -1.30      7.98 o 
  -3   5  11       23.55       25.34      8.09 o 
  -2   5  11       30.99       36.40      7.16 o 
  -1   5  11       87.51       83.84      7.75 o 
   0   5  11       22.31       25.38      4.88 o 
   1   5  11       22.73       18.20      6.43 o 
   2   5  11       28.73       36.19      7.11 o 
   3   5  11      153.72      147.49     10.62 o 
   4   5  11        9.70       12.89      8.26 o 
   5   5  11       22.91       28.50      9.58 o 
  -5   6  11        2.93        4.42      9.17 o 
  -4   6  11        0.34       -1.78      8.73 o 
  -3   6  11        0.47        0.23      7.18 o 
  -2   6  11       93.69       85.35      9.13 o 
  -1   6  11       20.66       15.46      6.92 o 
   0   6  11       25.35       26.48      4.92 o 
   1   6  11        0.07        2.12      7.24 o 
   2   6  11       40.17       33.36      8.05 o 
   3   6  11       13.17       22.47      7.71 o 
   4   6  11        4.61        5.37      8.05 o 
   5   6  11        0.20        5.20      9.64 o 
  -4   7  11       10.64       13.17      8.77 o 
  -3   7  11       51.58       51.12      9.00 o 
  -2   7  11       73.58       70.15      9.73 o 
  -1   7  11      275.27      301.77     12.54 o 
   0   7  11        0.00        5.64      4.93 o 
   1   7  11      197.77      205.79     11.45 o 
   2   7  11       57.95       55.45      9.47 o 
   3   7  11       32.85       36.12      9.20 o 
   4   7  11       36.71       51.16     10.02 o 
   5   7  11        6.52       12.55     10.13 o 
  -4   8  11        6.79       -1.38      9.94 o 
  -3   8  11        4.55        8.43      8.75 o 
  -2   8  11        1.03       12.72      7.96 o 
  -1   8  11       29.97       47.00      8.60 o 
   0   8  11      110.71      108.22     11.25 o 
   1   8  11       44.98       45.05      8.88 o 
   2   8  11        0.20        6.71      7.96 o 
   3   8  11        0.75       -0.66      8.73 o 
   4   8  11       13.50       20.13      9.39 o 
  -3   9  11       19.50       28.71     10.04 o 
  -2   9  11       23.97       25.50      9.90 o 
  -1   9  11       84.52       83.45     10.39 o 
   0   9  11        1.82        5.38      5.71 o 
   1   9  11       57.87       49.38     10.32 o 
   2   9  11        3.71        6.52      9.19 o 
   3   9  11        0.70       -4.23      9.75 o 
   4   9  11        0.13        2.12      9.36 o 
  -2  10  11        3.36        5.46      9.07 o 
  -1  10  11        0.06       -0.64      8.58 o 
   0  10  11       10.24        6.86      6.64 o 
   1  10  11        4.11        6.80      9.47 o 
   2  10  11        5.85        7.01      9.24 o 
   3  10  11        3.83        9.00      9.47 o 
  -1  11  11       18.29       15.06     10.07 o 
   0  11  11        0.75        0.91      6.22 o 
   1  11  11       11.53       20.45     10.49 o 
  -1 -10  12        2.63       15.63     10.00 o 
   0 -10  12      118.88      190.83     25.12 o 
   1 -10  12       25.98       41.64     10.68 o 
  -3  -9  12       68.19      104.64     11.91 o 
  -2  -9  12        2.89        4.67      9.09 o 
  -1  -9  12        0.02       -2.78      9.07 o 
   0  -9  12        1.30       -1.26      6.02 o 
   1  -9  12       13.03       26.16      9.26 o 
   2  -9  12        5.79       14.59      9.53 o 
   3  -9  12       34.27       44.94     10.81 o 
  -4  -8  12       19.53       24.44     10.64 o 
  -3  -8  12        1.83       -1.38      9.81 o 
  -2  -8  12        0.54        1.95      8.98 o 
  -1  -8  12        5.15        1.08      8.30 o 
   0  -8  12        2.19        5.11      5.60 o 
   1  -8  12        9.84        6.86      8.81 o 
   2  -8  12        6.84        1.44      8.88 o 
   3  -8  12        1.22       -2.21      9.24 o 
  -4  -7  12        2.50        6.41      8.86 o 
  -3  -7  12       15.78       12.89      8.94 o 
  -2  -7  12      171.40      146.72     11.22 o 
  -1  -7  12        1.07        3.93      8.11 o 
   0  -7  12        0.00        2.70      5.42 o 
   1  -7  12        4.94        0.47      7.75 o 
   2  -7  12      121.36      116.47     10.54 o 
   3  -7  12       26.58       29.79      9.13 o 
   4  -7  12        0.00        5.99      8.92 o 
  -5  -6  12       55.52       61.74     11.94 o 
  -4  -6  12      100.79      108.41     11.85 o 
  -3  -6  12       97.18       75.57      9.66 o 
  -2  -6  12       54.73       48.87      8.71 o 
  -1  -6  12      164.88      147.83     10.28 o 
   0  -6  12      451.80      393.27     10.27 o 
   1  -6  12      140.90      121.39      9.92 o 
   2  -6  12       14.21        6.43      8.20 o 
   3  -6  12      140.94      138.00     10.54 o 
   4  -6  12       29.52       24.80      9.56 o 
   5  -6  12       79.75       89.25     11.87 o 
  -5  -5  12       17.94       19.64      9.81 o 
  -4  -5  12       35.10       57.04      9.64 o 
  -3  -5  12       48.20       47.68      8.81 o 
  -2  -5  12        0.94        4.27      7.28 o 
  -1  -5  12       37.07       31.64      8.07 o 
   0  -5  12        0.83        0.38      4.67 o 
   1  -5  12      167.46      155.36      9.58 o 
   2  -5  12        1.14        0.11      7.71 o 
   3  -5  12       23.00       25.99      7.62 o 
   4  -5  12       76.76       72.13     10.77 o 
   5  -5  12        0.79       -4.82      9.47 o 
  -5  -4  12        3.54        7.01      9.13 o 
  -4  -4  12       85.73       95.11      9.92 o 
  -3  -4  12        0.09       -0.96      7.33 o 
  -2  -4  12        1.19        1.61      7.20 o 
  -1  -4  12        2.84        2.61      6.33 o 
   0  -4  12      495.21      455.58      8.53 o 
   1  -4  12       13.65       17.35      6.69 o 
   2  -4  12        4.03        2.78      7.03 o 
   3  -4  12        2.33        0.21      7.26 o 
   4  -4  12       58.09       56.69     10.13 o 
   5  -4  12       13.99       20.98      9.56 o 
  -5  -3  12        0.10        0.19      8.24 o 
  -4  -3  12       38.66       41.22      8.71 o 
  -3  -3  12      163.23      196.61     10.94 o 
  -2  -3  12       39.41       48.53      6.94 o 
  -1  -3  12      166.61      175.41      8.22 o 
   0  -3  12        2.37        5.01      3.95 o 
   1  -3  12      194.15      213.51      8.67 o 
   2  -3  12       17.56       15.97      6.67 o 
   3  -3  12      188.96      219.00     10.67 o 
   4  -3  12        3.71        2.59      8.24 o 
   5  -3  12        0.10        4.35      8.79 o 
   6  -3  12        0.47        2.46      9.56 o 
  -6  -2  12        0.75       -3.12      9.09 o 
  -5  -2  12        4.92        2.14      8.58 o 
  -4  -2  12      174.38      193.89     11.56 o 
  -3  -2  12        7.32        4.48      6.73 o 
  -2  -2  12        8.28        3.57      5.42 o 
  -1  -2  12       97.68      119.05      6.95 o 
   0  -2  12      147.66      149.24      5.20 o 
   1  -2  12      249.68      255.26      8.57 o 
   2  -2  12        1.45       -1.47      5.65 o 
   3  -2  12        5.26       -1.30      6.90 o 
   4  -2  12      236.76      219.02     11.84 o 
   5  -2  12        3.45        4.82      9.30 o 
   6  -2  12        7.76        9.56      8.92 o 
  -6  -1  12        0.00       -2.34      8.62 o 
  -5  -1  12        2.40       -4.59      8.56 o 
  -4  -1  12        1.89        2.93      7.62 o 
  -3  -1  12       45.91       39.40      7.73 o 
  -2  -1  12      151.93      171.94      8.05 o 
  -1  -1  12       15.53       15.29      5.14 o 
   0  -1  12       13.00       14.68      3.64 o 
   1  -1  12      130.69      105.30      6.78 o 
   2  -1  12      114.76      125.13      7.61 o 
   3  -1  12       18.19       27.01      6.82 o 
   4  -1  12       60.74       55.33      8.79 o 
   5  -1  12        3.08        9.49      8.79 o 
   6  -1  12        9.33       20.30      9.39 o 
  -6   0  12       18.01       19.96     10.21 o 
  -5   0  12       64.97       61.40      9.90 o 
  -4   0  12        0.73        2.65      7.92 o 
  -3   0  12       32.84       35.59      6.97 o 
  -2   0  12        1.48        2.25      5.52 o 
  -1   0  12       14.05       12.17      5.14 o 
   0   0  12     1440.75     1460.82     29.81 o 
   1   0  12       49.68       49.38      5.82 o 
   2   0  12      174.56      172.53      8.18 o 
   3   0  12       64.90       58.96      7.16 o 
   4   0  12       30.46       41.37      9.09 o 
   5   0  12       49.88       52.48      9.66 o 
   6   0  12        2.67       -5.41      9.32 o 
  -6   1  12        8.33        1.95     10.15 o 
  -5   1  12        9.66        9.30      9.32 o 
  -4   1  12      127.24      122.36     10.22 o 
  -3   1  12       14.84       18.73      7.26 o 
  -2   1  12        2.22        2.99      5.63 o 
  -1   1  12       77.38       82.19      6.25 o 
   0   1  12        0.04        4.09      3.62 o 
   1   1  12      155.28      166.13      7.42 o 
   2   1  12       74.00       75.26      6.82 o 
   3   1  12        1.20        3.04      6.43 o 
   4   1  12      115.89      114.12      9.94 o 
   5   1  12       86.17       79.59     10.79 o 
   6   1  12        6.77        9.07      9.53 o 
  -6   2  12        2.01        0.85      9.79 o 
  -5   2  12        6.07        5.75      8.52 o 
  -4   2  12       97.28       87.45     10.03 o 
  -3   2  12       21.14       20.26      7.48 o 
  -2   2  12      204.38      217.88      8.95 o 
  -1   2  12     1415.99     1526.77     18.42 o 
   0   2  12     3724.16     4012.28     45.15 o 
   1   2  12     1532.74     1647.00     18.60 o 
   2   2  12      146.54      155.19      8.05 o 
   3   2  12        6.46        7.60      6.82 o 
   4   2  12       10.46        9.62      7.54 o 
   5   2  12       14.79        8.26      9.03 o 
   6   2  12        0.77        4.44      9.81 o 
  -6   3  12        6.41        9.13     10.04 o 
  -5   3  12        1.63       -2.34      8.54 o 
  -4   3  12        2.43        5.03      7.52 o 
  -3   3  12      367.38      374.38     12.91 o 
  -2   3  12       75.31       67.59      7.52 o 
  -1   3  12      125.58      135.27      8.03 o 
   0   3  12        1.00        1.30      3.93 o 
   1   3  12        0.24        0.36      5.65 o 
   2   3  12        3.41        9.73      6.14 o 
   3   3  12      125.41      133.52      9.73 o 
   4   3  12       94.22      101.66     10.45 o 
   5   3  12       34.44       43.68      9.92 o 
   6   3  12       63.28       54.24     11.19 o 
  -5   4  12        5.97        6.29      9.43 o 
  -4   4  12       43.07       40.78      8.92 o 
  -3   4  12       39.65       46.64      8.75 o 
  -2   4  12       63.89       61.19      7.94 o 
  -1   4  12      319.94      324.02     10.57 o 
   0   4  12     2618.87     2477.19     19.38 o 
   1   4  12      134.84      112.44      8.12 o 
   2   4  12        0.02       -2.85      6.60 o 
   3   4  12      172.91      181.36     10.86 o 
   4   4  12        7.74        8.39      7.86 o 
   5   4  12        0.00        2.72      8.47 o 
   6   4  12       25.35       26.89     10.75 o 
  -5   5  12        0.73        1.93      9.17 o 
  -4   5  12        1.09        2.53      8.11 o 
  -3   5  12       97.14      106.82     10.26 o 
  -2   5  12       19.68       25.76      7.31 o 
  -1   5  12      334.93      337.34     11.86 o 
   0   5  12       20.60       25.78      4.75 o 
   1   5  12      205.52      206.92     10.03 o 
   2   5  12        4.54        7.62      7.54 o 
   3   5  12      166.99      170.41     11.28 o 
   4   5  12        0.00        2.40      8.18 o 
   5   5  12        0.29        0.59      8.41 o 
  -5   6  12        1.80        1.68      8.43 o 
  -4   6  12        1.91        4.25      8.54 o 
  -3   6  12       14.18       12.30      8.26 o 
  -2   6  12       25.19       23.23      8.28 o 
  -1   6  12       96.62       86.88      8.52 o 
   0   6  12       98.61       78.36      6.09 o 
   1   6  12       48.25       40.59      7.92 o 
   2   6  12      103.33      104.23      9.60 o 
   3   6  12        6.03       10.98      8.03 o 
   4   6  12        8.64        8.15      7.84 o 
   5   6  12       10.40        7.26      9.09 o 
  -4   7  12        1.13        3.74      8.86 o 
  -3   7  12       13.11        3.27      8.90 o 
  -2   7  12       66.53       72.36      9.58 o 
  -1   7  12       67.40       61.62      9.32 o 
   0   7  12        0.02        0.62      5.35 o 
   1   7  12      134.29      136.43     11.05 o 
   2   7  12      102.59       88.90     10.03 o 
   3   7  12       39.66       26.91      9.11 o 
   4   7  12        0.00        3.08      8.66 o 
   5   7  12        0.65        0.83      8.83 o 
  -4   8  12        5.60        7.79      9.07 o 
  -3   8  12       15.30        9.96      9.22 o 
  -2   8  12       35.82       32.39      9.07 o 
  -1   8  12        3.60        3.53      7.71 o 
   0   8  12        1.77        0.90      5.52 o 
   1   8  12        4.09        2.85      7.98 o 
   2   8  12       25.82       22.68      8.60 o 
   3   8  12        1.79        3.29      8.90 o 
   4   8  12        0.42        6.33      9.34 o 
  -3   9  12       27.44       26.61      9.98 o 
  -2   9  12       65.77       78.86     10.32 o 
  -1   9  12       51.59       65.16      9.92 o 
   0   9  12        1.16       -1.15      5.85 o 
   1   9  12       57.42       62.91     10.17 o 
   2   9  12      108.09      134.41     12.17 o 
   3   9  12       48.91       56.64     10.60 o 
   4   9  12        8.38        3.67      9.64 o 
  -2  10  12        1.53        1.19      8.90 o 
  -1  10  12       13.12       21.49      9.24 o 
   0  10  12        1.10        3.43      6.06 o 
   1  10  12       14.86       17.54      9.41 o 
   2  10  12        0.46       -2.27      9.11 o 
   3  10  12        1.12       -9.56      9.56 o 
   0  11  12        0.26       -0.62      6.81 o 
   1  11  12        2.31        1.74     10.26 o 
  -1 -10  13       21.16       22.87     10.00 o 
   0 -10  13       56.57       67.95      8.61 o 
  -2  -9  13       21.28       29.67     10.38 o 
  -1  -9  13        7.95       13.48      9.05 o 
   0  -9  13        1.87       -0.63      6.28 o 
   1  -9  13        4.67        6.84      9.45 o 
   2  -9  13       33.13       50.61     10.66 o 
  -3  -8  13       18.95       17.60      9.28 o 
  -2  -8  13       28.77       31.92      8.94 o 
  -1  -8  13       64.20       67.50      9.47 o 
   0  -8  13       29.90       32.03      6.39 o 
   1  -8  13       46.47       46.26      9.49 o 
   2  -8  13       13.39       12.57      8.71 o 
   3  -8  13       15.53       16.35      9.32 o 
  -4  -7  13       16.50       16.16     10.36 o 
  -3  -7  13        0.45        4.23      8.73 o 
  -2  -7  13       95.39       94.52     10.41 o 
  -1  -7  13      100.43       88.68      9.60 o 
   0  -7  13        0.42        3.25      5.52 o 
   1  -7  13       57.20       54.80      8.86 o 
   2  -7  13       17.35       17.84      9.07 o 
   3  -7  13        5.61        5.84      8.73 o 
   4  -7  13        5.69        8.52      9.94 o 
  -4  -6  13        0.07        6.18      9.41 o 
  -3  -6  13        0.17        3.02      7.75 o 
  -2  -6  13      128.71      155.99     10.49 o 
  -1  -6  13      127.58      106.13      9.54 o 
   0  -6  13       42.68       52.06      6.02 o 
   1  -6  13       72.75       55.61      8.50 o 
   2  -6  13      333.48      352.77     13.84 o 
   3  -6  13        7.12       13.29      8.69 o 
   4  -6  13       14.89       22.02      9.37 o 
  -5  -5  13        7.98       -1.32      9.98 o 
  -4  -5  13       92.83      100.19     11.28 o 
  -3  -5  13        0.01        5.05      7.75 o 
  -2  -5  13       33.38       38.38      8.45 o 
  -1  -5  13      636.63      625.33     15.83 o 
   0  -5  13        1.12       -0.30      5.06 o 
   1  -5  13      952.55      908.47     17.76 o 
   2  -5  13       60.24       56.69      8.71 o 
   3  -5  13        0.01        4.29      7.39 o 
   4  -5  13       53.83       45.32     10.15 o 
   5  -5  13       79.19       97.40     12.23 o 
  -5  -4  13       33.16       41.28     10.34 o 
  -4  -4  13       59.72       73.25      9.49 o 
  -3  -4  13        2.54        3.89      7.56 o 
  -2  -4  13       66.89       59.64      8.41 o 
  -1  -4  13      310.18      306.22     11.48 o 
   0  -4  13      180.41      187.31      6.66 o 
   1  -4  13      253.76      246.16     10.12 o 
   2  -4  13       41.66       44.94      7.99 o 
   3  -4  13        6.10        8.54      7.77 o 
   4  -4  13        0.01        3.42      8.37 o 
   5  -4  13       30.26       29.46     10.55 o 
  -5  -3  13        0.60        0.74      9.22 o 
  -4  -3  13        1.96       -0.04      8.26 o 
  -3  -3  13        2.07        3.31      7.73 o 
  -2  -3  13       89.61       85.41      7.77 o 
  -1  -3  13      107.25       96.28      7.84 o 
   0  -3  13       15.38       17.57      4.39 o 
   1  -3  13       74.33       68.50      7.24 o 
   2  -3  13      146.74      143.54      9.14 o 
   3  -3  13        3.98       -3.61      7.64 o 
   4  -3  13       41.18       29.22      9.32 o 
   5  -3  13        6.52        3.42      8.03 o 
  -5  -2  13        2.34        7.26      8.35 o 
  -4  -2  13       13.39        9.24      9.07 o 
  -3  -2  13       58.02       59.77      8.50 o 
  -2  -2  13       40.12       39.67      7.07 o 
  -1  -2  13       21.83       16.54      5.84 o 
   0  -2  13       44.20       46.09      4.32 o 
   1  -2  13       17.88       12.15      6.16 o 
   2  -2  13      108.46      107.00      7.73 o 
   3  -2  13        0.03        3.27      7.56 o 
   4  -2  13        1.26        1.87      8.30 o 
   5  -2  13        1.21        3.65      8.60 o 
   6  -2  13        0.16        2.00      9.22 o 
  -6  -1  13        3.66        8.11      8.77 o 
  -5  -1  13        4.47        2.25      9.34 o 
  -4  -1  13       50.00       48.57      9.28 o 
  -3  -1  13       21.79       21.36      7.86 o 
  -2  -1  13       46.72       34.70      6.71 o 
  -1  -1  13       14.61       15.71      5.67 o 
   0  -1  13        3.63        4.74      3.51 o 
   1  -1  13        4.33        5.46      5.44 o 
   2  -1  13       44.69       33.64      6.80 o 
   3  -1  13       55.32       45.86      7.79 o 
   4  -1  13       39.80       30.01      9.22 o 
   5  -1  13       11.67       17.90      9.00 o 
   6  -1  13        1.83       -3.65      9.13 o 
  -6   0  13        4.08        9.39      9.81 o 
  -5   0  13        0.06       -8.62      8.62 o 
  -4   0  13      174.77      172.07     11.24 o 
  -3   0  13      102.92      105.21      8.96 o 
  -2   0  13        8.15        2.21      6.29 o 
  -1   0  13      965.95      948.35     14.86 o 
   0   0  13     1419.32     1400.16     12.10 o 
   1   0  13      348.03      349.37     10.08 o 
   2   0  13      136.06      144.56      8.24 o 
   3   0  13       86.05       85.54      8.31 o 
   4   0  13       73.83       79.54      9.58 o 
   5   0  13       35.14       45.81      9.60 o 
   6   0  13       16.47       17.88      9.81 o 
  -6   1  13        3.57       -4.31      9.60 o 
  -5   1  13        2.95       -1.42      9.17 o 
  -4   1  13       91.17       93.06      9.47 o 
  -3   1  13       92.57      102.55      9.01 o 
  -2   1  13      152.41      148.33      8.52 o 
  -1   1  13       33.79       46.79      6.20 o 
   0   1  13        2.14        8.63      3.95 o 
   1   1  13       29.56       40.25      5.99 o 
   2   1  13      219.27      231.53      9.39 o 
   3   1  13      158.69      152.25      9.20 o 
   4   1  13       15.12       15.42      8.13 o 
   5   1  13        6.08        3.33      8.81 o 
   6   1  13        3.23       13.31      9.96 o 
  -6   2  13        0.02       -1.17      9.07 o 
  -5   2  13        7.98        8.22      8.81 o 
  -4   2  13        7.18       11.68      7.86 o 
  -3   2  13        1.57        1.97      7.39 o 
  -2   2  13       22.82       18.48      6.52 o 
  -1   2  13      523.16      496.08     12.02 o 
   0   2  13      474.04      545.21      8.35 o 
   1   2  13      131.15      127.10      7.65 o 
   2   2  13       11.25       15.08      6.31 o 
   3   2  13       16.86       14.55      6.94 o 
   4   2  13       26.89       20.15      8.54 o 
   5   2  13        2.74        2.38      9.02 o 
   6   2  13        0.84       -2.63     10.00 o 
  -5   3  13       18.70       17.77      9.79 o 
  -4   3  13       32.03       41.73      8.69 o 
  -3   3  13        7.76        8.75      7.75 o 
  -2   3  13        5.22        6.97      6.71 o 
  -1   3  13      146.45      140.57      8.03 o 
   0   3  13        0.09        0.70      4.14 o 
   1   3  13        9.40       10.13      6.03 o 
   2   3  13       60.70       61.00      7.58 o 
   3   3  13      213.93      203.26     11.03 o 
   4   3  13      160.26      180.84     11.45 o 
   5   3  13       96.62       87.40     11.98 o 
   6   3  13       14.02       10.94     10.04 o 
  -5   4  13        0.14       -1.76      8.73 o 
  -4   4  13       40.40       27.25      9.05 o 
  -3   4  13       11.16        4.82      7.56 o 
  -2   4  13       74.94       78.27      8.37 o 
  -1   4  13      144.66      147.03      9.01 o 
   0   4  13      515.34      519.23     18.85 o 
   1   4  13       20.41       10.09      6.63 o 
   2   4  13        1.02        2.19      7.05 o 
   3   4  13        6.10        9.19      7.73 o 
   4   4  13        0.32       -0.72      8.58 o 
   5   4  13        7.42       10.72      9.07 o 
  -5   5  13        0.06       -2.72      9.24 o 
  -4   5  13       10.74        6.33      8.39 o 
  -3   5  13       43.74       34.15      8.58 o 
  -2   5  13      134.72      148.48      9.90 o 
  -1   5  13       23.96       27.35      7.14 o 
   0   5  13        4.88       11.35      4.86 o 
   1   5  13       71.66       67.20      8.14 o 
   2   5  13      177.14      165.77     10.09 o 
   3   5  13       13.27       12.89      8.24 o 
   4   5  13       10.26       11.30      8.15 o 
   5   5  13        1.09        0.96      8.43 o 
  -5   6  13        0.14       -5.08      9.85 o 
  -4   6  13        3.93        2.21      8.37 o 
  -3   6  13       31.07       26.95      8.28 o 
  -2   6  13       22.94       23.66      8.13 o 
  -1   6  13        2.82        6.01      7.81 o 
   0   6  13      739.26      742.64     18.61 o 
   1   6  13       55.47       84.62      8.88 o 
   2   6  13       64.89       66.61      9.07 o 
   3   6  13       48.08       29.31      8.71 o 
   4   6  13        4.50       11.34      8.96 o 
   5   6  13        1.12       -4.31      9.26 o 
  -4   7  13        0.63       -0.55      9.32 o 
  -3   7  13       37.49       57.00      9.68 o 
  -2   7  13       20.75       16.44      8.62 o 
  -1   7  13       27.23       21.15      8.30 o 
   0   7  13        1.16        4.80      5.45 o 
   1   7  13       43.02       34.09      8.86 o 
   2   7  13        0.81       -0.91      8.37 o 
   3   7  13       16.34       13.38      8.37 o 
   4   7  13       10.37       12.51      9.49 o 
   5   7  13        0.34       13.55      9.58 o 
  -4   8  13        4.23        1.97      9.64 o 
  -3   8  13        1.04        0.21      8.77 o 
  -2   8  13        0.13        2.55      8.09 o 
  -1   8  13       41.24       41.43      9.47 o 
   0   8  13      146.03      157.31      8.90 o 
   1   8  13       78.10       82.64      9.79 o 
   2   8  13        0.00        0.11      8.24 o 
   3   8  13       17.35       22.15      9.03 o 
   4   8  13       11.71       13.87      9.51 o 
  -3   9  13        0.19       -3.57      9.73 o 
  -2   9  13        3.40       -3.44      8.88 o 
  -1   9  13        0.85        7.35      8.54 o 
   0   9  13        0.11        0.21      5.71 o 
   1   9  13        7.30        3.59      8.90 o 
   2   9  13        5.20        4.71      8.56 o 
   3   9  13        1.16       10.26      9.51 o 
  -2  10  13        3.59       -4.97      8.71 o 
  -1  10  13        0.00       -1.17      8.13 o 
   0  10  13        1.24       -1.58      6.34 o 
   1  10  13        0.55        9.15      8.88 o 
   2  10  13        2.25        2.76      8.88 o 
  -2  -9  14        0.59        2.51      9.79 o 
  -1  -9  14       20.01       19.05      9.85 o 
   0  -9  14        0.53        3.52      6.49 o 
   1  -9  14       16.63       14.04     10.21 o 
   2  -9  14        2.41        2.44      9.87 o 
  -3  -8  14       27.23       45.89      9.75 o 
  -2  -8  14       10.92        9.07      8.86 o 
  -1  -8  14       32.36       29.24      9.26 o 
   0  -8  14       26.68       23.50      6.39 o 
   1  -8  14       19.93       16.65      8.69 o 
   2  -8  14       34.85       28.10      9.68 o 
   3  -8  14       16.71       21.32      9.28 o 
  -4  -7  14        6.46        6.60     10.24 o 
  -3  -7  14        0.22        6.33      8.43 o 
  -2  -7  14       13.82       13.70      8.45 o 
  -1  -7  14      101.27       95.61      9.98 o 
   0  -7  14        0.12        0.40      5.43 o 
   1  -7  14      105.99      108.86     10.15 o 
   2  -7  14       61.30       52.46      9.56 o 
   3  -7  14        0.10       -3.80      8.92 o 
   4  -7  14        5.44        7.37     10.15 o 
  -4  -6  14       29.74       35.89      9.51 o 
  -3  -6  14       71.33       73.53      9.88 o 
  -2  -6  14      116.44      126.92     10.60 o 
  -1  -6  14       55.63       55.01      8.69 o 
   0  -6  14       28.09       27.00      5.80 o 
   1  -6  14       25.39       32.73      8.81 o 
   2  -6  14      101.89      117.95     10.83 o 
   3  -6  14       63.11       69.85      9.64 o 
   4  -6  14        7.18        9.32      9.75 o 
  -5  -5  14        9.54       15.18     10.41 o 
  -4  -5  14       30.36       37.19      9.96 o 
  -3  -5  14        8.52        3.12      7.90 o 
  -2  -5  14        6.01       13.51      7.84 o 
  -1  -5  14       14.87       17.88      8.30 o 
   0  -5  14        0.42        3.51      5.36 o 
   1  -5  14       47.44       38.53      8.45 o 
   2  -5  14        3.70        1.74      7.75 o 
   3  -5  14        3.73       -3.65      7.71 o 
   4  -5  14        0.28       -2.29      8.30 o 
   5  -5  14        8.91        8.73     10.70 o 
  -5  -4  14       10.40       11.81      9.43 o 
  -4  -4  14        6.37       11.21      9.13 o 
  -3  -4  14        0.46        1.13      7.96 o 
  -2  -4  14      126.89      138.02      9.69 o 
  -1  -4  14      439.71      459.62     13.42 o 
   0  -4  14        5.26        2.65      4.95 o 
   1  -4  14      118.16      134.90      9.50 o 
   2  -4  14      147.11      152.86      9.99 o 
   3  -4  14        1.37        0.32      7.52 o 
   4  -4  14       88.70       86.53     11.26 o 
   5  -4  14        4.56        0.96      9.90 o 
  -5  -3  14        0.22        3.16      9.28 o 
  -4  -3  14       19.68       22.72      8.79 o 
  -3  -3  14       30.57       37.16      8.81 o 
  -2  -3  14       36.26       46.57      7.69 o 
  -1  -3  14        1.37       -0.47      6.75 o 
   0  -3  14       14.31       14.83      5.15 o 
   1  -3  14       27.62       23.34      6.86 o 
   2  -3  14       11.96       13.95      7.48 o 
   3  -3  14      209.95      201.48     11.43 o 
   4  -3  14        0.59        0.47      8.77 o 
   5  -3  14        6.89        2.80      9.28 o 
  -5  -2  14       27.31       29.56      9.26 o 
  -4  -2  14       38.08       38.16      9.77 o 
  -3  -2  14       35.99       38.99      8.62 o 
  -2  -2  14      325.47      326.11     11.35 o 
  -1  -2  14       42.81       48.74      6.78 o 
   0  -2  14      586.72      535.56     18.75 o 
   1  -2  14       22.00       22.83      6.46 o 
   2  -2  14      165.88      184.13      9.05 o 
   3  -2  14      192.42      187.94     10.82 o 
   4  -2  14      290.10      295.43     13.94 o 
   5  -2  14       37.22       48.02      9.54 o 
  -5  -1  14       23.95       17.24      9.77 o 
  -4  -1  14       44.35       50.08      8.98 o 
  -3  -1  14        0.00       -1.72      7.58 o 
  -2  -1  14       96.51       86.71      8.09 o 
  -1  -1  14       29.20       26.70      6.33 o 
   0  -1  14        7.37        5.64      4.04 o 
   1  -1  14        1.03        8.26      5.63 o 
   2  -1  14        0.77       -0.59      6.41 o 
   3  -1  14        2.19        4.95      7.01 o 
   4  -1  14       87.65       94.20      9.83 o 
   5  -1  14        6.49        7.41      8.92 o 
   6  -1  14        0.00       -3.27      9.22 o 
  -5   0  14       51.19       53.16     10.66 o 
  -4   0  14       43.82       47.30      9.49 o 
  -3   0  14       10.64       13.65      8.03 o 
  -2   0  14      232.41      238.76      9.95 o 
  -1   0  14       19.80       22.79      6.41 o 
   0   0  14      271.97      275.18      6.51 o 
   1   0  14       92.58       81.36      7.07 o 
   2   0  14      478.85      493.63     12.30 o 
   3   0  14       24.01       31.64      7.60 o 
   4   0  14      175.33      186.98     11.47 o 
   5   0  14       66.28       73.17     10.68 o 
   6   0  14        2.54        3.82     10.19 o 
  -5   1  14        2.52        2.14      8.81 o 
  -4   1  14        5.01       -0.32      7.67 o 
  -3   1  14        0.12        2.51      7.28 o 
  -2   1  14       13.71       11.83      6.71 o 
  -1   1  14       89.84      109.48      7.33 o 
   0   1  14        0.00       -1.32      3.95 o 
   1   1  14      107.33      108.47      7.50 o 
   2   1  14        0.08        9.05      6.46 o 
   3   1  14        0.65        0.30      7.07 o 
   4   1  14        9.63        0.15      8.30 o 
   5   1  14        1.40        3.44      8.64 o 
   6   1  14        4.63        2.68      9.32 o 
  -5   2  14        6.21        4.99      8.86 o 
  -4   2  14       25.96       31.81      8.15 o 
  -3   2  14       16.92       12.27      7.52 o 
  -2   2  14      207.89      209.91      9.69 o 
  -1   2  14       13.84       19.16      6.22 o 
   0   2  14      374.98      398.78      7.67 o 
   1   2  14      239.07      238.16      9.73 o 
   2   2  14      423.97      418.29     12.34 o 
   3   2  14        0.16       -0.55      7.22 o 
   4   2  14       58.41       54.97      8.86 o 
   5   2  14       26.30       30.22      9.39 o 
   6   2  14       10.78        6.14      9.64 o 
  -5   3  14        0.56        0.87      8.94 o 
  -4   3  14        0.47       -1.19      7.45 o 
  -3   3  14       45.25       51.63      8.56 o 
  -2   3  14       27.31       30.56      7.58 o 
  -1   3  14      150.72      165.13      8.88 o 
   0   3  14        0.20       -0.33      4.20 o 
   1   3  14      340.78      355.34     10.87 o 
   2   3  14        0.48        1.51      6.52 o 
   3   3  14       74.48       54.16      8.62 o 
   4   3  14        0.91        3.29      7.69 o 
   5   3  14        8.77       12.42      9.32 o 
  -5   4  14       18.14       10.68      9.73 o 
  -4   4  14       20.76       18.18      8.69 o 
  -3   4  14        7.22       15.54      8.41 o 
  -2   4  14       14.89       15.57      7.41 o 
  -1   4  14      137.36      129.00      8.69 o 
   0   4  14     1505.54     1498.03     14.91 o 
   1   4  14      286.46      260.76     11.10 o 
   2   4  14      128.56      142.82      9.81 o 
   3   4  14        1.35        7.62      7.54 o 
   4   4  14       92.98       83.52     10.51 o 
   5   4  14        5.21       -2.74      9.28 o 
  -5   5  14        2.34        7.47      9.64 o 
  -4   5  14        0.98       -9.19      9.19 o 
  -3   5  14        7.33        9.00      7.98 o 
  -2   5  14      141.93      131.82     10.13 o 
  -1   5  14       14.75       13.34      7.73 o 
   0   5  14        0.64        1.14      5.04 o 
   1   5  14        2.88       -0.34      7.14 o 
   2   5  14       17.00       14.74      7.96 o 
   3   5  14       66.16       83.13      9.64 o 
   4   5  14        0.92       -2.85      7.84 o 
   5   5  14        2.23        1.91      9.26 o 
  -4   6  14        9.36        1.44      9.24 o 
  -3   6  14        1.17        5.54      8.07 o 
  -2   6  14        3.51        3.84      7.69 o 
  -1   6  14       79.47       70.62      9.77 o 
   0   6  14        2.88        6.66      5.96 o 
   1   6  14       70.77       50.78      9.26 o 
   2   6  14        3.02       -0.64      8.32 o 
   3   6  14        0.06        7.98      7.96 o 
   4   6  14        0.20       -2.21      8.96 o 
   5   6  14       19.00        8.83      9.56 o 
  -4   7  14       19.38       10.32      9.83 o 
  -3   7  14        8.79       12.38      8.24 o 
  -2   7  14      279.57      308.46     14.37 o 
  -1   7  14       82.15       95.22      9.30 o 
   0   7  14        7.18        7.32      5.67 o 
   1   7  14       43.15       51.95      8.79 o 
   2   7  14      449.61      524.35     16.88 o 
   3   7  14       66.37       78.18     10.66 o 
   4   7  14       63.54       58.81     11.04 o 
  -3   8  14        1.15        6.31      8.71 o 
  -2   8  14        1.29       -6.31      8.56 o 
  -1   8  14        0.03        2.61      8.45 o 
   0   8  14       79.19       77.02      7.01 o 
   1   8  14        1.53        9.47      7.90 o 
   2   8  14        1.30        0.32      8.71 o 
   3   8  14        4.20        7.52      9.34 o 
   4   8  14        0.00       -3.65      9.96 o 
  -3   9  14        7.49        1.57      9.51 o 
  -2   9  14       17.98       14.48      9.32 o 
  -1   9  14       12.36        9.92      8.64 o 
   0   9  14        0.07        4.11      5.76 o 
   1   9  14       14.95       17.63      9.34 o 
   2   9  14        5.76       -6.03      9.17 o 
   3   9  14       10.04        4.40      8.92 o 
  -2  10  14        3.49        3.65      8.90 o 
  -1  10  14        1.26       -0.76      8.79 o 
   0  10  14        0.82        2.66      6.43 o 
   1  10  14        2.07       -0.89      8.90 o 
   2  10  14        2.55        8.62      9.32 o 
  -1  -9  15       23.11       37.01      9.85 o 
   0  -9  15        1.44        2.99      6.89 o 
   1  -9  15        6.12       14.36      9.53 o 
  -3  -8  15        0.49        0.98      9.24 o 
  -2  -8  15        8.11       15.35      8.92 o 
  -1  -8  15        2.32        0.47      8.56 o 
   0  -8  15       12.00        6.75      6.10 o 
   1  -8  15        2.00       11.00      8.77 o 
   2  -8  15        8.53       10.85      9.66 o 
   3  -8  15        5.15       -9.28      9.28 o 
  -3  -7  15        0.16       -0.25      9.28 o 
  -2  -7  15       36.20       37.04      8.73 o 
  -1  -7  15        0.30       -1.76      8.43 o 
   0  -7  15        0.16       -4.03      5.83 o 
   1  -7  15       16.14       18.14      7.98 o 
   2  -7  15       30.50       18.73      8.86 o 
   3  -7  15        0.57       -1.30      8.28 o 
  -4  -6  15        3.58       -0.45      9.49 o 
  -3  -6  15       10.88       11.72      8.69 o 
  -2  -6  15        6.83       10.11      8.47 o 
  -1  -6  15       26.11       18.26      8.54 o 
   0  -6  15       69.92       84.01      6.37 o 
   1  -6  15       43.76       24.55      8.01 o 
   2  -6  15        4.11       -1.08      8.41 o 
   3  -6  15       25.98       22.47      8.88 o 
   4  -6  15       71.78       82.09     11.00 o 
  -4  -5  15        2.92       -0.59      8.96 o 
  -3  -5  15       34.07       29.41      9.26 o 
  -2  -5  15      236.54      227.77     12.05 o 
  -1  -5  15      547.22      508.71     15.17 o 
   0  -5  15        0.15       -2.54      5.17 o 
   1  -5  15      522.19      465.60     14.74 o 
   2  -5  15      383.05      321.72     13.63 o 
   3  -5  15       13.00       14.29      8.69 o 
   4  -5  15       16.24       16.90     10.11 o 
  -5  -4  15        7.22        2.19      9.22 o 
  -4  -4  15       85.23       91.67     10.98 o 
  -3  -4  15      107.89      104.81     10.11 o 
  -2  -4  15       18.68       23.70      8.07 o 
  -1  -4  15       57.14       59.70      8.79 o 
   0  -4  15      874.99      806.59     11.89 o 
   1  -4  15      239.10      226.03     11.11 o 
   2  -4  15       55.04       61.55      8.98 o 
   3  -4  15       85.06       67.86      9.20 o 
   4  -4  15       81.86       64.40     10.36 o 
   5  -4  15       34.75       36.53      9.54 o 
  -5  -3  15        0.25        7.09      8.60 o 
  -4  -3  15       25.78       20.24      8.88 o 
  -3  -3  15      564.43      557.44     16.14 o 
  -2  -3  15       14.67       15.12      7.88 o 
  -1  -3  15       54.82       60.70      8.07 o 
   0  -3  15       34.89       30.33      5.22 o 
   1  -3  15       59.41       71.11      7.88 o 
   2  -3  15       72.91       85.43      8.41 o 
   3  -3  15      627.09      598.97     16.21 o 
   4  -3  15      140.07      133.77     11.64 o 
   5  -3  15        1.38        5.03      8.88 o 
  -5  -2  15        5.12       11.08      8.77 o 
  -4  -2  15      224.86      251.66     12.83 o 
  -3  -2  15       52.24       45.00      8.90 o 
  -2  -2  15        1.74        1.49      7.09 o 
  -1  -2  15        0.67        2.63      6.52 o 
   0  -2  15      486.91      526.10      9.67 o 
   1  -2  15        3.70       11.38      6.67 o 
   2  -2  15       12.83       13.17      7.37 o 
   3  -2  15       43.85       39.99      8.43 o 
   4  -2  15      314.12      347.81     14.54 o 
   5  -2  15        1.76        9.73      8.56 o 
  -5  -1  15        3.66        5.61      8.69 o 
  -4  -1  15       78.05       63.68     10.17 o 
  -3  -1  15      280.30      275.29     12.54 o 
  -2  -1  15      306.61      323.77     11.69 o 
  -1  -1  15        0.69       -0.72      6.31 o 
   0  -1  15       22.54       22.35      4.57 o 
   1  -1  15       17.67       18.77      6.33 o 
   2  -1  15      639.39      631.30     14.98 o 
   3  -1  15       90.41       89.00      9.41 o 
   4  -1  15        4.49        6.33      8.98 o 
   5  -1  15       51.13       60.66     10.07 o 
  -5   0  15        0.00        5.65      8.90 o 
  -4   0  15        0.33       -1.51      8.18 o 
  -3   0  15       24.55       19.03      8.24 o 
  -2   0  15        2.19       -1.15      6.73 o 
  -1   0  15        1.85       -0.04      6.12 o 
   0   0  15      124.72      118.13      7.14 o 
   1   0  15       49.77       54.44      7.03 o 
   2   0  15        1.88        9.26      7.05 o 
   3   0  15       34.60       33.81      8.49 o 
   4   0  15        6.12        3.69      8.07 o 
   5   0  15        6.51        5.84      8.77 o 
  -5   1  15       15.35       14.04      9.15 o 
  -4   1  15       39.39       54.07      8.96 o 
  -3   1  15       27.95       26.55      8.56 o 
  -2   1  15      321.85      318.82     11.29 o 
  -1   1  15       27.01       31.54      6.71 o 
   0   1  15       15.39       14.96      5.66 o 
   1   1  15       51.43       57.79      7.12 o 
   2   1  15      353.74      339.23     11.40 o 
   3   1  15        3.15        0.04      7.71 o 
   4   1  15       96.31       95.18     10.17 o 
   5   1  15       46.27       54.71      9.85 o 
  -5   2  15       14.77       19.30      9.05 o 
  -4   2  15        3.99        0.57      7.37 o 
  -3   2  15       35.87       34.74      7.86 o 
  -2   2  15      199.99      210.94     10.26 o 
  -1   2  15      123.68      124.54      8.35 o 
   0   2  15      114.69      112.89      5.68 o 
   1   2  15        1.51       -0.02      6.24 o 
   2   2  15      103.54      100.10      8.52 o 
   3   2  15       74.32       63.36      8.75 o 
   4   2  15        9.49        4.12      8.18 o 
   5   2  15       16.21        8.92      9.37 o 
  -5   3  15        0.01       -5.88      9.09 o 
  -4   3  15        4.61        4.78      7.94 o 
  -3   3  15      155.66      149.03     10.79 o 
  -2   3  15        0.81        3.82      7.09 o 
  -1   3  15       31.16       27.50      7.24 o 
   0   3  15        2.07        1.68      4.37 o 
   1   3  15       48.07       58.36      7.75 o 
   2   3  15       31.26       34.09      7.73 o 
   3   3  15      132.79      131.18      9.86 o 
   4   3  15        1.94        3.57      7.92 o 
   5   3  15       18.12       28.05     10.19 o 
  -5   4  15        2.24        5.18      8.20 o 
  -4   4  15       11.67       16.22      8.28 o 
  -3   4  15       10.25        1.10      7.71 o 
  -2   4  15      157.73      161.93     10.35 o 
  -1   4  15        3.06       12.72      6.75 o 
   0   4  15      255.11      280.75      7.92 o 
   1   4  15        0.40       -1.68      6.88 o 
   2   4  15      218.29      209.80     11.24 o 
   3   4  15        1.18        8.47      7.79 o 
   4   4  15        9.66        4.80      8.64 o 
   5   4  15       14.28       16.12      9.79 o 
  -5   5  15        3.80        8.71      9.66 o 
  -4   5  15       12.10       12.49      8.24 o 
  -3   5  15       42.56       35.89      9.32 o 
  -2   5  15        1.82        1.53      7.79 o 
  -1   5  15      238.01      231.30     11.45 o 
   0   5  15        0.04       -0.99      5.04 o 
   1   5  15      237.94      226.54     11.35 o 
   2   5  15        3.94        9.79      7.84 o 
   3   5  15      104.56      106.57     10.41 o 
   4   5  15       35.28       50.65      9.62 o 
   5   5  15       24.34       29.31      9.81 o 
  -4   6  15       37.78       37.80      9.88 o 
  -3   6  15       13.87       19.41      8.49 o 
  -2   6  15       72.47       67.01      9.54 o 
  -1   6  15      991.32      917.39     20.40 o 
   0   6  15     1685.84     1530.75     35.53 o 
   1   6  15      810.23      720.66     17.71 o 
   2   6  15       88.39       82.94      9.30 o 
   3   6  15       11.57        8.30      8.52 o 
   4   6  15       88.34       79.48     11.11 o 
   5   6  15       13.36       10.58      9.58 o 
  -4   7  15       14.75       23.78      9.70 o 
  -3   7  15       21.19       16.76      9.64 o 
  -2   7  15      161.75      163.35     11.79 o 
  -1   7  15       10.41       18.75      8.30 o 
   0   7  15        4.78        9.78      5.65 o 
   1   7  15        4.44       11.70      8.66 o 
   2   7  15       71.38       76.02     11.02 o 
   3   7  15       47.36       56.26     10.09 o 
   4   7  15        7.62        6.60     10.36 o 
  -3   8  15        0.02        4.61      8.30 o 
  -2   8  15        0.27        3.67      9.34 o 
  -1   8  15       19.08       23.42      9.30 o 
   0   8  15        2.67        4.29      6.37 o 
   1   8  15       52.89       58.62     10.47 o 
   2   8  15        0.66       -0.98      8.39 o 
   3   8  15        0.13        5.35      9.17 o 
   4   8  15        0.02        5.39      9.70 o 
  -2   9  15       32.36       27.69     10.17 o 
  -1   9  15        8.40        8.11      9.30 o 
   0   9  15        0.30        1.35      6.17 o 
   1   9  15        7.04       13.34      8.94 o 
   2   9  15       71.02       81.81     11.15 o 
   3   9  15        1.15        1.72      9.13 o 
  -1  10  15        2.75        6.29      8.20 o 
   0  10  15        4.57        1.20      6.24 o 
   1  10  15        0.68       -0.19      9.34 o 
   2  10  15        0.01        2.74      9.60 o 
  -1  -9  16        8.36       14.91     10.17 o 
   0  -9  16        1.41       -2.44      7.38 o 
   1  -9  16        4.83       13.46     10.55 o 
  -2  -8  16        6.99       -1.53      9.51 o 
  -1  -8  16       11.11       17.82      9.47 o 
   0  -8  16       93.77      104.82      7.96 o 
   1  -8  16       16.43       19.86      9.49 o 
   2  -8  16        5.20        6.90      9.34 o 
  -3  -7  16        7.97        8.58      9.15 o 
  -2  -7  16        6.34       11.55      8.94 o 
  -1  -7  16        0.21        2.61      8.13 o 
   0  -7  16        0.51       -2.90      5.62 o 
   1  -7  16        0.26        0.34      8.18 o 
   2  -7  16        1.11       -0.19      8.66 o 
   3  -7  16        0.50        5.92      9.41 o 
  -4  -6  16       42.61       42.43     10.32 o 
  -3  -6  16        1.87       -0.93      8.69 o 
  -2  -6  16       14.77       11.23      8.64 o 
  -1  -6  16       74.71       62.32      9.28 o 
   0  -6  16      151.38      154.59      7.55 o 
   1  -6  16       38.99       34.49      8.64 o 
   2  -6  16        0.42        0.70      8.49 o 
   3  -6  16        0.02       -7.22      8.92 o 
   4  -6  16       80.80       87.00     12.23 o 
  -4  -5  16        2.77        3.78      9.11 o 
  -3  -5  16       38.08       47.25      9.73 o 
  -2  -5  16      451.87      441.99     14.97 o 
  -1  -5  16       82.58       76.55      9.58 o 
   0  -5  16       12.49       14.11      5.17 o 
   1  -5  16       18.92       24.85      8.62 o 
   2  -5  16      384.69      360.13     14.09 o 
   3  -5  16        4.02        7.05      8.35 o 
   4  -5  16        0.01       -0.57      9.24 o 
  -5  -4  16        3.34        5.33      9.64 o 
  -4  -4  16       18.94       12.98      9.43 o 
  -3  -4  16       50.47       48.32      9.58 o 
  -2  -4  16      130.57      131.37      9.90 o 
  -1  -4  16      457.25      446.18     14.67 o 
   0  -4  16       49.74       53.06      6.32 o 
   1  -4  16      643.61      593.05     16.06 o 
   2  -4  16      190.78      192.92     11.01 o 
   3  -4  16       45.81       50.21      9.17 o 
   4  -4  16        0.09        7.56      8.81 o 
   5  -4  16        7.29        0.13      9.62 o 
  -5  -3  16        0.65       -4.54      9.56 o 
  -4  -3  16       38.40       34.70      8.86 o 
  -3  -3  16      181.34      180.40     12.22 o 
  -2  -3  16       38.16       37.95      8.39 o 
  -1  -3  16       46.58       47.30      8.71 o 
   0  -3  16       47.66       46.76      5.62 o 
   1  -3  16       13.22       22.26      7.88 o 
   2  -3  16       52.10       54.50      8.81 o 
   3  -3  16       67.39       56.67      9.64 o 
   4  -3  16       75.42       87.53     10.26 o 
   5  -3  16        3.51        3.89     10.07 o 
  -5  -2  16        2.89        1.47      8.96 o 
  -4  -2  16       19.73       19.94      9.49 o 
  -3  -2  16        1.90        5.61      8.81 o 
  -2  -2  16       89.17       85.62      9.24 o 
  -1  -2  16        6.58        6.20      7.16 o 
   0  -2  16      821.23      806.24     11.22 o 
   1  -2  16       30.57       35.51      7.73 o 
   2  -2  16       47.76       59.34      8.62 o 
   3  -2  16        0.47        4.35      8.01 o 
   4  -2  16        0.73        2.17      8.94 o 
   5  -2  16        6.90        8.15      9.13 o 
  -5  -1  16        0.17       -5.05      8.94 o 
  -4  -1  16        0.02        3.95      8.86 o 
  -3  -1  16      302.03      289.76     13.20 o 
  -2  -1  16       45.12       37.44      8.33 o 
  -1  -1  16      273.60      256.38     11.05 o 
   0  -1  16       10.50       12.00      4.81 o 
   1  -1  16      354.28      349.11     11.59 o 
   2  -1  16       28.27       28.18      7.96 o 
   3  -1  16      439.63      406.74     14.14 o 
   4  -1  16       42.58       40.29      9.60 o 
   5  -1  16        1.87       -0.72      8.79 o 
  -5   0  16        1.75        1.04      8.83 o 
  -4   0  16      103.00      107.61     10.58 o 
  -3   0  16      160.07      155.39     10.88 o 
  -2   0  16        5.76        4.93      6.90 o 
  -1   0  16      278.28      263.49     10.76 o 
   0   0  16     1027.94     1004.90     12.92 o 
   1   0  16       80.84       86.60      7.80 o 
   2   0  16       48.30       38.06      7.73 o 
   3   0  16       47.77       47.32      9.09 o 
   4   0  16       42.40       49.10      9.47 o 
   5   0  16        8.71        2.44      8.79 o 
  -5   1  16        0.01       -1.34      8.88 o 
  -4   1  16        9.09        7.43      8.75 o 
  -3   1  16      215.03      239.52     11.92 o 
  -2   1  16      179.75      165.77     10.28 o 
  -1   1  16        2.59        2.44      6.29 o 
   0   1  16        1.11        3.78      4.71 o 
   1   1  16       14.24       18.33      6.88 o 
   2   1  16      235.03      240.55     10.80 o 
   3   1  16      219.01      250.70     12.15 o 
   4   1  16       13.33       10.77      8.77 o 
   5   1  16        0.07        1.47      9.41 o 
  -5   2  16        7.11        9.51      8.98 o 
  -4   2  16        0.06        1.15      7.77 o 
  -3   2  16        0.55       -2.34      7.33 o 
  -2   2  16        3.59        9.87      7.64 o 
  -1   2  16      230.99      224.47     10.43 o 
   0   2  16      631.99      593.98      9.96 o 
   1   2  16        8.89        5.16      6.80 o 
   2   2  16       93.81       95.08      8.88 o 
   3   2  16        0.00       -1.51      7.71 o 
   4   2  16        9.31       17.43      8.43 o 
   5   2  16        0.04        0.72      8.18 o 
  -5   3  16        0.16        6.94      9.07 o 
  -4   3  16       17.08       13.48      8.22 o 
  -3   3  16        5.25       11.28      8.03 o 
  -2   3  16        1.68        1.21      7.09 o 
  -1   3  16       47.84       47.72      7.69 o 
   0   3  16        0.10       -3.26      4.71 o 
   1   3  16       33.04       23.04      7.31 o 
   2   3  16        5.32        4.74      8.13 o 
   3   3  16        0.62        2.74      7.73 o 
   4   3  16       18.77       23.30      8.77 o 
   5   3  16        9.03        3.55      8.98 o 
  -5   4  16        0.38        0.17      9.41 o 
  -4   4  16        4.62        2.91      9.15 o 
  -3   4  16        1.41       -6.26      7.88 o 
  -2   4  16       36.52       49.97      8.71 o 
  -1   4  16       52.57       56.28      8.13 o 
   0   4  16       41.95       43.11      5.46 o 
   1   4  16       28.76       30.22      7.35 o 
   2   4  16       79.47       80.67      9.39 o 
   3   4  16        3.78       -1.06      7.67 o 
   4   4  16        5.19        2.42      8.37 o 
   5   4  16        0.00       -1.85      9.58 o 
  -4   5  16        0.40        8.52      9.02 o 
  -3   5  16      247.77      285.59     14.26 o 
  -2   5  16      224.18      234.48     11.94 o 
  -1   5  16      323.78      312.00     13.33 o 
   0   5  16        0.23        1.38      5.27 o 
   1   5  16      253.04      251.07     11.88 o 
   2   5  16      115.21      103.00     10.01 o 
   3   5  16      208.49      233.74     13.07 o 
   4   5  16        0.09       -0.15      8.75 o 
   5   5  16        0.08        3.50      9.28 o 
  -4   6  16       27.16       20.15      9.73 o 
  -3   6  16        7.39       -0.81      8.96 o 
  -2   6  16       20.76       25.76      8.56 o 
  -1   6  16        0.28        0.57      9.00 o 
   0   6  16      177.19      155.99      8.51 o 
   1   6  16       59.27       73.78     10.19 o 
   2   6  16        2.36        2.48      8.22 o 
   3   6  16        0.92        2.82      8.28 o 
   4   6  16        7.83       -0.11      9.05 o 
  -4   7  16        0.06       -1.19     10.07 o 
  -3   7  16        0.01       -5.50      8.81 o 
  -2   7  16        4.47        1.34      8.75 o 
  -1   7  16       13.04       14.50      8.62 o 
   0   7  16        4.98        9.95      5.70 o 
   1   7  16        4.28        5.42      8.54 o 
   2   7  16       24.38       15.25      9.51 o 
   3   7  16        4.43       12.57      8.73 o 
   4   7  16        5.00        9.28      9.49 o 
  -3   8  16        1.42        2.76      9.09 o 
  -2   8  16        1.44        3.21      8.41 o 
  -1   8  16      129.14      138.05     11.81 o 
   0   8  16      163.16      163.93      8.55 o 
   1   8  16      165.40      180.51     12.56 o 
   2   8  16        5.80        5.65      8.75 o 
   3   8  16        1.67       -2.93      8.69 o 
  -2   9  16       23.69       13.08     10.17 o 
  -1   9  16        0.30       -6.80      8.79 o 
   0   9  16        0.15       -0.78      6.20 o 
   1   9  16        1.59        5.99      8.83 o 
   2   9  16       17.20       19.62      9.41 o 
   3   9  16        3.28       -9.00      9.73 o 
  -1  10  16       11.23        5.01     10.21 o 
   0  10  16        1.29        1.50      6.72 o 
   1  10  16       13.13       14.16      9.92 o 
  -2  -8  17        1.30       -0.89      9.96 o 
  -1  -8  17       18.31       14.89      9.43 o 
   0  -8  17       31.15       28.37      6.85 o 
   1  -8  17        9.79        9.24      9.28 o 
   2  -8  17        0.87       -1.66      9.64 o 
  -3  -7  17        0.12        3.12      9.68 o 
  -2  -7  17        0.25       -2.70      8.77 o 
  -1  -7  17       29.33       19.62      9.15 o 
   0  -7  17        0.01       -1.93      6.06 o 
   1  -7  17       53.54       53.31      9.51 o 
   2  -7  17        2.35        5.61      9.17 o 
   3  -7  17        1.15       -0.53      9.30 o 
  -3  -6  17       16.04        7.60      9.05 o 
  -2  -6  17       10.05        9.58      8.71 o 
  -1  -6  17       23.07       27.18      8.94 o 
   0  -6  17       34.53       31.61      6.10 o 
   1  -6  17       43.29       32.56      8.96 o 
   2  -6  17        6.82        0.66      8.18 o 
   3  -6  17        8.34        9.05      9.43 o 
  -4  -5  17       30.38       30.45     10.00 o 
  -3  -5  17        3.29        6.03      9.09 o 
  -2  -5  17       16.46        7.20      8.24 o 
  -1  -5  17        6.52       11.53      8.13 o 
   0  -5  17        3.81        7.07      5.37 o 
   1  -5  17        6.47       13.12      8.15 o 
   2  -5  17        0.05       -4.12      8.26 o 
   3  -5  17       11.81        7.31      8.90 o 
   4  -5  17       10.86       -1.70      9.22 o 
  -4  -4  17        0.42        2.63      8.71 o 
  -3  -4  17        0.06        0.79      8.83 o 
  -2  -4  17        9.90        4.06      7.94 o 
  -1  -4  17      208.09      198.88     11.98 o 
   0  -4  17       25.83       28.18      6.49 o 
   1  -4  17      144.47      128.53     10.73 o 
   2  -4  17        0.08        2.85      8.35 o 
   3  -4  17       26.67       21.85      8.83 o 
   4  -4  17        1.09        4.14      8.56 o 
  -5  -3  17        0.66        2.53      9.75 o 
  -4  -3  17        2.93        7.73      9.24 o 
  -3  -3  17        7.27       10.38      8.86 o 
  -2  -3  17        0.21        3.78      7.92 o 
  -1  -3  17       63.69       68.58      9.30 o 
   0  -3  17        6.38       10.77      5.70 o 
   1  -3  17      412.82      416.44     13.67 o 
   2  -3  17        0.55       -3.97      8.11 o 
   3  -3  17       48.02       43.98      9.20 o 
   4  -3  17        4.09        7.79      9.28 o 
   5  -3  17        0.84        5.82      8.90 o 
  -5  -2  17        6.40       10.11      9.87 o 
  -4  -2  17       46.88       41.24      9.54 o 
  -3  -2  17        5.18        6.97      9.09 o 
  -2  -2  17      361.17      334.12     13.20 o 
  -1  -2  17      484.14      478.04     14.27 o 
   0  -2  17      218.83      257.46      8.02 o 
   1  -2  17      335.15      337.26     12.63 o 
   2  -2  17      100.48       96.31     10.11 o 
   3  -2  17        3.68       12.68      8.83 o 
   4  -2  17        8.49        8.03      8.58 o 
   5  -2  17        7.28        5.86      9.47 o 
  -5  -1  17        0.03        6.77      9.32 o 
  -4  -1  17        7.14        2.87      8.81 o 
  -3  -1  17       68.28       64.97     10.11 o 
  -2  -1  17      163.54      150.61     10.39 o 
  -1  -1  17      354.68      300.57     12.27 o 
   0  -1  17        0.20        2.35      5.01 o 
   1  -1  17      213.47      224.28     10.60 o 
   2  -1  17       37.85       34.64      8.13 o 
   3  -1  17       17.33       24.04      9.62 o 
   4  -1  17        2.31        0.00      8.83 o 
   5  -1  17        2.66        0.30      9.00 o 
  -5   0  17       24.29       31.24     10.21 o 
  -4   0  17       27.03       41.20      9.81 o 
  -3   0  17       53.58       57.87      9.85 o 
  -2   0  17       31.49       40.69      8.26 o 
  -1   0  17      243.42      245.04     10.90 o 
   0   0  17       54.64       61.93      5.57 o 
   1   0  17      334.14      311.15     11.84 o 
   2   0  17       34.48       29.22      7.90 o 
   3   0  17      238.50      221.32     12.30 o 
   4   0  17      177.23      192.84     12.15 o 
   5   0  17       21.52       30.90     10.30 o 
  -5   1  17        6.86        9.75      9.70 o 
  -4   1  17        1.10       -0.45      8.22 o 
  -3   1  17       60.76       54.75      9.66 o 
  -2   1  17        4.24       11.30      7.71 o 
  -1   1  17       14.61       15.37      7.09 o 
   0   1  17        0.01        0.54      4.68 o 
   1   1  17        2.67        3.46      6.75 o 
   2   1  17        0.48       -3.19      7.45 o 
   3   1  17      164.28      166.86     11.01 o 
   4   1  17        6.86        8.20      8.32 o 
   5   1  17       12.89       15.29      8.90 o 
  -5   2  17        4.44       -1.42      8.92 o 
  -4   2  17        5.10        2.12      8.28 o 
  -3   2  17        1.88        3.89      7.39 o 
  -2   2  17        8.40       13.74      7.60 o 
  -1   2  17        7.74       16.84      7.47 o 
   0   2  17       43.99       49.96      5.36 o 
   1   2  17      147.29      174.09      9.94 o 
   2   2  17       14.29       16.73      7.35 o 
   3   2  17        0.43       -0.02      8.01 o 
   4   2  17       15.47        4.80      8.94 o 
   5   2  17        0.01        4.20      9.26 o 
  -5   3  17        0.51        5.27      9.00 o 
  -4   3  17        0.26        0.53      8.66 o 
  -3   3  17       13.12       25.97      7.94 o 
  -2   3  17       24.53       20.94      7.84 o 
  -1   3  17        2.52       -0.49      7.18 o 
   0   3  17        0.52        5.58      4.89 o 
   1   3  17       12.79       11.40      7.22 o 
   2   3  17        0.04       -4.27      7.09 o 
   3   3  17       13.72       26.10      8.54 o 
   4   3  17        5.23       -1.64      8.13 o 
   5   3  17        8.49        5.48      8.81 o 
  -5   4  17        0.44        4.06      9.51 o 
  -4   4  17       42.09       58.34     10.26 o 
  -3   4  17       77.43       84.04     10.17 o 
  -2   4  17        2.51       -0.28      7.84 o 
  -1   4  17       58.65       49.53      8.28 o 
   0   4  17        1.79        4.83      5.24 o 
   1   4  17       46.36       40.59      8.41 o 
   2   4  17        1.04        0.93      7.30 o 
   3   4  17       53.06       53.12      9.26 o 
   4   4  17       33.75       24.93      9.11 o 
   5   4  17        0.50       -7.11      8.96 o 
  -4   5  17       28.43       12.02      9.75 o 
  -3   5  17        0.49        3.46      9.15 o 
  -2   5  17       46.37       45.73      8.90 o 
  -1   5  17        4.68        4.95      8.28 o 
   0   5  17        0.11        1.38      5.48 o 
   1   5  17       25.99       25.10      8.77 o 
   2   5  17      157.70      172.76     11.47 o 
   3   5  17       35.59       26.99      9.05 o 
   4   5  17        2.89       -6.41      8.62 o 
   5   5  17        5.23       12.17      9.28 o 
  -4   6  17        0.00       -0.76      9.49 o 
  -3   6  17        0.13       -3.76      8.90 o 
  -2   6  17       31.68       32.90      9.00 o 
  -1   6  17      344.77      334.12     13.92 o 
   0   6  17       85.91      108.61      7.91 o 
   1   6  17      400.27      400.52     15.58 o 
   2   6  17       54.21       65.44      9.98 o 
   3   6  17        0.13       -6.69      8.52 o 
   4   6  17        1.92       -2.89      9.41 o 
  -3   7  17       10.19        7.45      9.53 o 
  -2   7  17        0.52        1.00      8.52 o 
  -1   7  17       69.06       86.17      9.73 o 
   0   7  17        0.48        0.62      6.01 o 
   1   7  17       50.81       59.23      9.81 o 
   2   7  17        0.13        1.49      8.88 o 
   3   7  17       26.00       19.60     10.30 o 
   4   7  17       16.88       15.25     10.13 o 
  -3   8  17        2.30        0.21      9.66 o 
  -2   8  17        1.62        2.25      9.43 o 
  -1   8  17       22.23       15.44      9.62 o 
   0   8  17        0.09        0.90      6.16 o 
   1   8  17       45.16       54.43     10.66 o 
   2   8  17        3.60       -3.57      9.83 o 
   3   8  17        3.64       13.87      9.73 o 
  -2   9  17        0.03        1.10      9.45 o 
  -1   9  17        0.00        3.65      9.70 o 
   0   9  17        0.06        4.51      6.16 o 
   1   9  17        1.13       -6.20      9.07 o 
   2   9  17        8.16       11.74      9.36 o 
  -1  -8  18        4.68       15.10      9.94 o 
   0  -8  18        7.90       19.77      8.39 o 
   1  -8  18        1.80        4.82      9.58 o 
  -2  -7  18       46.77       56.36     10.66 o 
  -1  -7  18       10.74       10.15      9.20 o 
   0  -7  18        0.14       -0.90      5.82 o 
   1  -7  18       15.31       13.10      9.66 o 
   2  -7  18       53.62       59.25     10.24 o 
  -3  -6  18        2.33        3.63      9.51 o 
  -2  -6  18       36.95       26.38      9.47 o 
  -1  -6  18       29.50       36.19      9.26 o 
   0  -6  18        3.84       11.11      5.77 o 
   1  -6  18       13.26       13.78      9.13 o 
   2  -6  18       39.84       42.56      9.58 o 
   3  -6  18       19.65       14.12      9.47 o 
  -4  -5  18        4.78        3.02     10.04 o 
  -3  -5  18        2.53        2.31      8.35 o 
  -2  -5  18        4.91        4.20      8.58 o 
  -1  -5  18       11.63       16.56      8.52 o 
   0  -5  18        0.19       -0.34      5.59 o 
   1  -5  18       25.26       19.58      8.30 o 
   2  -5  18        0.08       -1.97      8.30 o 
   3  -5  18        0.00       -4.82      8.88 o 
   4  -5  18        0.01       -3.42      9.87 o 
  -4  -4  18        1.97        2.85      9.24 o 
  -3  -4  18        5.33        2.57      8.45 o 
  -2  -4  18       14.06        9.24      8.24 o 
  -1  -4  18       96.89       91.59      9.39 o 
   0  -4  18      378.04      353.78      9.55 o 
   1  -4  18      129.75      125.99      9.73 o 
   2  -4  18        2.75        1.53      8.03 o 
   3  -4  18       31.17       18.65      9.28 o 
   4  -4  18        0.40       -0.06      8.92 o 
  -4  -3  18       19.62       24.44      9.43 o 
  -3  -3  18       43.95       44.60      9.15 o 
  -2  -3  18       46.34       37.02      8.60 o 
  -1  -3  18      419.29      399.27     13.93 o 
   0  -3  18        0.02       -1.45      5.81 o 
   1  -3  18      705.06      637.15     17.19 o 
   2  -3  18       22.20       28.44      7.90 o 
   3  -3  18       20.30       19.28      8.32 o 
   4  -3  18       17.56       14.84      9.47 o 
  -5  -2  18        2.63        5.29      9.28 o 
  -4  -2  18        0.00        4.88      8.92 o 
  -3  -2  18        6.44        6.29      8.43 o 
  -2  -2  18      121.80      108.10     10.24 o 
  -1  -2  18      128.25      105.50     10.32 o 
   0  -2  18      367.03      352.31     13.95 o 
   1  -2  18        0.35        8.49      8.49 o 
   2  -2  18      337.16      317.59     13.22 o 
   3  -2  18       60.95       57.26      9.32 o 
   4  -2  18       31.30       31.07      9.83 o 
   5  -2  18        0.06        5.86      9.45 o 
  -5  -1  18        4.61        4.78      8.92 o 
  -4  -1  18       62.31       71.62     10.24 o 
  -3  -1  18      307.61      296.25     14.69 o 
  -2  -1  18      240.83      234.82     12.20 o 
  -1  -1  18      119.36      119.47     10.20 o 
   0  -1  18        8.49        8.09      5.23 o 
   1  -1  18      244.26      248.66     11.94 o 
   2  -1  18      443.30      409.87     14.37 o 
   3  -1  18      789.57      813.63     19.22 o 
   4  -1  18       47.16       38.63      9.88 o 
   5  -1  18        0.08       -3.27      9.32 o 
  -5   0  18       12.58        7.18      9.64 o 
  -4   0  18        0.00       -1.49      9.68 o 
  -3   0  18       14.55       24.65      8.81 o 
  -2   0  18       46.97       43.54      9.20 o 
  -1   0  18       53.45       52.54      8.79 o 
   0   0  18      104.38      109.18      6.26 o 
   1   0  18       87.04       86.24      9.35 o 
   2   0  18       23.94       32.98      8.66 o 
   3   0  18        7.88       13.57      8.90 o 
   4   0  18       19.44       18.50      9.00 o 
   5   0  18        1.19       -2.04      9.09 o 
  -5   1  18        4.14        2.44      9.26 o 
  -4   1  18        0.34       -0.45      8.86 o 
  -3   1  18       19.83       14.61      8.39 o 
  -2   1  18       16.88       21.75      8.20 o 
  -1   1  18      158.42      153.93     10.16 o 
   0   1  18        3.80        4.99      5.10 o 
   1   1  18      296.78      306.74     12.03 o 
   2   1  18       43.30       55.56      9.05 o 
   3   1  18        3.30        4.20      8.37 o 
   4   1  18       18.53       11.30      9.09 o 
   5   1  18        6.38        4.16      9.22 o 
  -5   2  18        3.35        7.77      9.64 o 
  -4   2  18        0.10        2.36      8.43 o 
  -3   2  18       86.22       73.98      9.47 o 
  -2   2  18       11.63       10.92      7.96 o 
  -1   2  18       89.39       84.54      8.92 o 
   0   2  18        0.12       -0.25      4.89 o 
   1   2  18        4.36        4.03      7.58 o 
   2   2  18        6.54        6.69      7.81 o 
   3   2  18       75.48       67.65      9.11 o 
   4   2  18        0.04        4.74      8.56 o 
   5   2  18        0.00       -2.06      8.90 o 
  -4   3  18        0.80       15.97      9.00 o 
  -3   3  18       57.68       66.03      9.81 o 
  -2   3  18       57.53       59.40      8.71 o 
  -1   3  18        0.78        2.23      6.90 o 
   0   3  18        0.29        0.39      4.98 o 
   1   3  18        0.01        8.86      7.16 o 
   2   3  18       68.62       64.59      8.94 o 
   3   3  18      110.91      109.67     10.03 o 
   4   3  18        3.80        4.80      8.07 o 
   5   3  18        4.19        3.84     10.04 o 
  -4   4  18        0.88       -1.59      9.00 o 
  -3   4  18        7.65       22.53      8.75 o 
  -2   4  18        0.13        8.32      7.54 o 
  -1   4  18       10.17       11.00      7.50 o 
   0   4  18        2.14       -1.08      5.32 o 
   1   4  18        1.67        1.61      7.39 o 
   2   4  18        5.91       13.42      7.79 o 
   3   4  18       47.37       63.50      9.90 o 
   4   4  18       12.65       12.83      9.36 o 
   5   4  18        0.34        2.63      9.73 o 
  -4   5  18       11.97       12.47      9.41 o 
  -3   5  18       25.95       39.39      9.30 o 
  -2   5  18       39.28       34.68      8.90 o 
  -1   5  18       12.64        8.92      7.77 o 
   0   5  18        0.30       -1.15      5.33 o 
   1   5  18       24.96       24.66      8.35 o 
   2   5  18       22.43       18.56      8.60 o 
   3   5  18       30.63        6.75      9.62 o 
   4   5  18        8.83       16.37     10.36 o 
  -4   6  18        6.65        7.90     10.43 o 
  -3   6  18       17.01       12.10      9.28 o 
  -2   6  18        2.01        2.65      8.43 o 
  -1   6  18       15.32        9.45      8.60 o 
   0   6  18       53.78       54.28      7.24 o 
   1   6  18       13.27        3.02      8.43 o 
   2   6  18        0.20       -0.66      8.20 o 
   3   6  18       13.74       14.84      9.13 o 
   4   6  18        5.69       11.45      9.79 o 
  -3   7  18        0.70        2.40      8.77 o 
  -2   7  18       50.94       46.09     10.17 o 
  -1   7  18        5.68       -0.38      8.49 o 
   0   7  18        0.09        1.80      6.13 o 
   1   7  18        8.18        5.33      8.83 o 
   2   7  18       63.29       50.51     10.22 o 
   3   7  18        0.90        3.59      9.47 o 
  -2   8  18       29.36       17.29     10.04 o 
  -1   8  18      228.12      231.57     14.13 o 
   0   8  18       96.71       94.28      7.95 o 
   1   8  18      238.57      226.73     14.38 o 
   2   8  18       22.54       16.31     10.00 o 
   3   8  18        1.17        3.59      9.51 o 
  -1   9  18        0.11       -1.15      8.32 o 
   0   9  18        0.29        0.52      6.43 o 
   1   9  18        0.00       -0.42      9.32 o 
   2   9  18       69.91       90.82     12.32 o 
   0  -8  19       76.42       75.07      8.63 o 
  -2  -7  19        7.53       14.48      9.62 o 
  -1  -7  19       13.53       23.76      9.49 o 
   0  -7  19        1.75       -1.27      6.19 o 
   1  -7  19        8.48        4.16      9.66 o 
   2  -7  19        2.47       -2.91      8.79 o 
  -3  -6  19        0.02       -4.67      9.00 o 
  -2  -6  19        4.70        2.46      9.41 o 
  -1  -6  19        1.10        4.52      8.75 o 
   0  -6  19       40.66       36.54      6.54 o 
   1  -6  19        4.66        7.60      8.77 o 
   2  -6  19       14.53       23.51      9.64 o 
   3  -6  19        0.81       -1.91      9.56 o 
  -3  -5  19        2.30        5.18      8.26 o 
  -2  -5  19       24.32       39.95      8.79 o 
  -1  -5  19       12.19       16.69      8.39 o 
   0  -5  19        2.20        1.29      5.78 o 
   1  -5  19        6.87        8.09      8.39 o 
   2  -5  19       29.77       34.62      9.15 o 
   3  -5  19        1.70       -0.30      9.19 o 
  -4  -4  19        3.37        3.76      9.13 o 
  -3  -4  19       43.06       45.32      9.98 o 
  -2  -4  19       25.63       27.33      8.71 o 
  -1  -4  19        0.07        3.02      7.94 o 
   0  -4  19        7.54       15.68      5.79 o 
   1  -4  19        2.74        3.16      7.67 o 
   2  -4  19       15.97       18.03      8.92 o 
   3  -4  19       10.82       11.23      8.81 o 
   4  -4  19       37.15       38.48     10.96 o 
  -4  -3  19        4.82        7.35      9.58 o 
  -3  -3  19       70.79       62.10     10.11 o 
  -2  -3  19        2.06        3.06      7.75 o 
  -1  -3  19        2.86        5.01      8.01 o 
   0  -3  19        3.17       -2.04      5.51 o 
   1  -3  19       20.63       15.40      8.26 o 
   2  -3  19        7.77        1.15      8.26 o 
   3  -3  19       15.17       15.59      8.88 o 
   4  -3  19        0.01       -1.17      9.30 o 
  -4  -2  19       33.00       29.50      9.39 o 
  -3  -2  19        0.88       -1.08      8.24 o 
  -2  -2  19      115.39      115.60      9.94 o 
  -1  -2  19      243.34      250.07     12.24 o 
   0  -2  19     1337.09     1305.31     27.31 o 
   1  -2  19      613.98      587.79     16.36 o 
   2  -2  19      149.54      175.99     11.28 o 
   3  -2  19        2.04        2.10      8.30 o 
   4  -2  19       78.34       82.83     10.49 o 
  -4  -1  19       39.33       40.58      9.51 o 
  -3  -1  19      185.14      184.67     12.56 o 
  -2  -1  19       12.72       11.68      8.01 o 
  -1  -1  19      356.70      353.20     13.39 o 
   0  -1  19       47.36       46.72      6.16 o 
   1  -1  19      323.24      325.09     12.43 o 
   2  -1  19        2.86        0.36      8.35 o 
   3  -1  19      233.12      211.38     13.54 o 
   4  -1  19       10.42       13.25      9.49 o 
   5  -1  19        0.53       -3.84     10.55 o 
  -4   0  19       25.80       31.35      9.34 o 
  -3   0  19        2.87        4.88      8.07 o 
  -2   0  19      295.78      279.84     12.50 o 
  -1   0  19       12.75       10.98      8.47 o 
   0   0  19      270.73      250.33     10.25 o 
   1   0  19       28.10       30.71      8.28 o 
   2   0  19      334.90      315.93     12.99 o 
   3   0  19        0.13       -2.65      8.26 o 
   4   0  19       98.69      101.55     11.66 o 
   5   0  19        1.13        0.19      8.62 o 
  -4   1  19        4.79        2.91      9.13 o 
  -3   1  19       62.08       67.22      9.73 o 
  -2   1  19      242.28      224.06     11.52 o 
  -1   1  19      239.71      224.77     11.79 o 
   0   1  19        4.47        7.07      5.45 o 
   1   1  19      192.56      194.03     10.94 o 
   2   1  19      159.38      132.68     11.03 o 
   3   1  19      135.81      153.74     10.96 o 
   4   1  19       28.79       49.63     10.15 o 
   5   1  19        0.63       -3.67      9.22 o 
  -4   2  19       11.99       15.54      9.24 o 
  -3   2  19       20.79       23.59      8.86 o 
  -2   2  19       18.10       19.92      8.01 o 
  -1   2  19       75.79       73.89      8.84 o 
   0   2  19       77.15       59.56      7.01 o 
   1   2  19       11.62       14.80      7.84 o 
   2   2  19       83.41       90.74      9.96 o 
   3   2  19       49.52       61.68      9.49 o 
   4   2  19        2.80        5.41      9.22 o 
   5   2  19        7.25        8.03      9.64 o 
  -4   3  19       13.01       12.61      9.81 o 
  -3   3  19        3.58        1.74      8.54 o 
  -2   3  19        5.76        6.77      7.67 o 
  -1   3  19       32.11       34.87      7.79 o 
   0   3  19        0.11       -0.99      5.31 o 
   1   3  19       31.12       27.03      8.37 o 
   2   3  19       12.02        7.77      8.03 o 
   3   3  19        1.81        5.48      8.39 o 
   4   3  19       12.82       12.95      9.15 o 
   5   3  19        8.86       14.70      9.75 o 
  -4   4  19        4.42        6.94      9.24 o 
  -3   4  19       21.06       19.41      8.81 o 
  -2   4  19        0.38        0.57      7.35 o 
  -1   4  19       21.87       26.31      7.96 o 
   0   4  19        0.91       -2.75      5.46 o 
   1   4  19        0.53       -5.22      7.52 o 
   2   4  19        9.58       10.92      8.01 o 
   3   4  19       13.90       11.81      8.54 o 
   4   4  19        0.91        3.91      9.05 o 
  -4   5  19        2.13        5.92      9.79 o 
  -3   5  19       34.89       41.69      9.71 o 
  -2   5  19      130.31      125.63     11.05 o 
  -1   5  19       45.62       52.58      9.00 o 
   0   5  19        0.02        2.88      5.38 o 
   1   5  19       43.31       42.77      8.66 o 
   2   5  19      113.49      122.56     10.68 o 
   3   5  19       45.25       58.83      9.94 o 
   4   5  19       44.74       66.66     11.53 o 
  -3   6  19       15.30       20.09     10.02 o 
  -2   6  19       32.63       33.62      9.81 o 
  -1   6  19       11.15        9.13      8.01 o 
   0   6  19        0.61        2.83      5.83 o 
   1   6  19        8.56        4.44      8.69 o 
   2   6  19       10.24       10.66      8.66 o 
   3   6  19       35.41       33.89      9.98 o 
   4   6  19       10.99       11.04      9.92 o 
  -3   7  19       21.65       13.19      9.64 o 
  -2   7  19       73.90       68.16     10.90 o 
  -1   7  19       29.77       27.25      9.22 o 
   0   7  19        0.10        2.03      5.90 o 
   1   7  19       38.80       42.77      9.47 o 
   2   7  19       41.44       34.70     10.22 o 
   3   7  19       35.61       41.86     10.02 o 
  -2   8  19        1.32       -2.82      9.36 o 
  -1   8  19       22.65       15.27      9.87 o 
   0   8  19        0.48        1.59      6.01 o 
   1   8  19       11.42        3.72      9.75 o 
   2   8  19        5.91       16.03      9.75 o 
  -1   9  19       16.66       24.57     10.70 o 
   0   9  19        0.67        4.13      6.43 o 
   1   9  19       10.98       19.30      9.92 o 
  -1  -7  20        1.89        5.41      9.81 o 
   0  -7  20        9.39        9.19      6.97 o 
   1  -7  20        3.56        3.78      8.92 o 
  -2  -6  20        1.74        1.04      9.05 o 
  -1  -6  20        9.47        7.45      8.73 o 
   0  -6  20        7.38       14.11      6.17 o 
   1  -6  20        3.27        3.89      9.19 o 
   2  -6  20        5.40        6.71      9.24 o 
  -3  -5  20       11.59       13.97     10.21 o 
  -2  -5  20        3.28        6.37      9.09 o 
  -1  -5  20        0.15        1.08      8.81 o 
   0  -5  20        0.07        1.23      5.92 o 
   1  -5  20        0.04       -4.74      8.39 o 
   2  -5  20        2.48        3.48      8.79 o 
   3  -5  20        6.97        4.01      9.47 o 
  -3  -4  20        0.01        1.42      9.24 o 
  -2  -4  20       60.55       60.30      9.32 o 
  -1  -4  20       43.33       47.61      9.17 o 
   0  -4  20      302.99      291.25      9.31 o 
   1  -4  20       50.05       48.66      9.47 o 
   2  -4  20       29.19       35.64      9.28 o 
   3  -4  20       13.93       23.74      9.56 o 
   4  -4  20       16.57       13.65     10.30 o 
  -4  -3  20        3.21        6.48      9.19 o 
  -3  -3  20       19.71       15.52      9.28 o 
  -2  -3  20      243.31      240.83     12.64 o 
  -1  -3  20      125.55      120.21     10.39 o 
   0  -3  20       23.59       16.96      6.22 o 
   1  -3  20      211.64      210.90     11.94 o 
   2  -3  20      336.66      289.97     14.13 o 
   3  -3  20        0.15        1.08      8.66 o 
   4  -3  20        2.50        8.66      8.75 o 
  -4  -2  20       25.88       20.05     10.04 o 
  -3  -2  20       53.92       56.68     10.34 o 
  -2  -2  20        8.03        8.73      8.60 o 
  -1  -2  20        9.16        5.29      8.39 o 
   0  -2  20       77.16      101.90      7.10 o 
   1  -2  20        1.22        5.12      8.11 o 
   2  -2  20        5.23        0.98      8.07 o 
   3  -2  20       54.58       64.82      9.73 o 
   4  -2  20       11.56        8.66      9.28 o 
  -4  -1  20       16.41       13.78     10.24 o 
  -3  -1  20      101.00      103.44     11.70 o 
  -2  -1  20       26.33       26.25      8.60 o 
  -1  -1  20       50.04       50.84      9.15 o 
   0  -1  20       28.54       36.24      6.23 o 
   1  -1  20      110.76      100.98     10.15 o 
   2  -1  20       23.39       12.93      7.88 o 
   3  -1  20       87.94       97.26     10.96 o 
   4  -1  20       19.89       21.00      9.60 o 
  -4   0  20       68.49       71.47     11.28 o 
  -3   0  20        6.92       16.80      8.58 o 
  -2   0  20       17.09        9.09      8.92 o 
  -1   0  20       75.97       74.45      9.41 o 
   0   0  20      962.76      917.72     35.22 o 
   1   0  20       85.94       89.97      9.73 o 
   2   0  20        2.04        1.89      8.43 o 
   3   0  20       28.81       28.99      9.13 o 
   4   0  20       92.22       98.19     11.43 o 
  -4   1  20        1.11        3.65      9.43 o 
  -3   1  20       13.66        5.52      8.43 o 
  -2   1  20        2.13        0.25      8.07 o 
  -1   1  20      181.61      173.97     11.13 o 
   0   1  20        6.35       11.69      5.81 o 
   1   1  20      125.94      104.47      9.84 o 
   2   1  20       58.57       57.45      9.56 o 
   3   1  20        9.61       15.63      8.71 o 
   4   1  20        0.57       -6.07      9.53 o 
  -4   2  20        7.93        4.84      9.92 o 
  -3   2  20        3.21        0.85      8.24 o 
  -2   2  20       23.52       15.95      8.49 o 
  -1   2  20       27.33       19.13      8.11 o 
   0   2  20       38.10       28.13      5.78 o 
   1   2  20        0.17        5.10      8.07 o 
   2   2  20        5.67       -2.31      8.03 o 
   3   2  20        2.32        0.81      8.56 o 
   4   2  20       31.64       36.04     10.00 o 
  -4   3  20        4.77       -3.23      9.32 o 
  -3   3  20        0.78        8.56      8.39 o 
  -2   3  20       24.71       26.21      8.52 o 
  -1   3  20       91.26       93.63      9.49 o 
   0   3  20        0.25       -0.96      5.50 o 
   1   3  20      133.99      136.93     10.47 o 
   2   3  20       20.81       17.16      8.24 o 
   3   3  20        1.22        5.27      8.52 o 
   4   3  20        2.90        7.54      9.60 o 
  -4   4  20       34.45       39.08     10.79 o 
  -3   4  20        8.82        3.16      9.24 o 
  -2   4  20        3.79        2.46      8.13 o 
  -1   4  20       32.61       37.10      8.96 o 
   0   4  20       49.03       51.11      6.35 o 
   1   4  20        2.88        2.97      7.98 o 
   2   4  20        0.59        2.25      8.56 o 
   3   4  20       15.70        9.56      9.85 o 
   4   4  20        1.56        0.70      9.53 o 
  -3   5  20        4.37        0.15      8.64 o 
  -2   5  20        0.02        6.18      8.13 o 
  -1   5  20        2.32        6.94      7.96 o 
   0   5  20        0.10       -3.18      5.35 o 
   1   5  20        0.24        3.72      8.13 o 
   2   5  20       14.73       14.40      8.66 o 
   3   5  20        2.26        2.17      8.81 o 
   4   5  20       34.45       42.24     11.30 o 
  -3   6  20       10.75       11.25      9.79 o 
  -2   6  20        8.32       11.06      8.90 o 
  -1   6  20        3.05       -6.09      8.01 o 
   0   6  20       63.92       63.01      6.72 o 
   1   6  20        6.38        4.82      8.45 o 
   2   6  20       22.90       34.06      9.47 o 
   3   6  20        9.10       -1.72      9.43 o 
  -2   7  20        0.24       -0.79      8.03 o 
  -1   7  20        0.00       -0.15      9.09 o 
   0   7  20        0.02       -6.17      6.17 o 
   1   7  20        0.21        0.96      8.71 o 
   2   7  20        6.90        5.03      9.11 o 
   3   7  20        0.32        7.30      9.49 o 
  -1   8  20        6.51        3.84      9.17 o 
   0   8  20        0.35        5.43      6.48 o 
   1   8  20        9.74       20.26      9.47 o 
   2   8  20       30.88       31.09     10.41 o 
   0  -7  21        3.16        2.54      7.36 o 
  -2  -6  21       37.65       30.43      9.75 o 
  -1  -6  21        0.28       -1.55      8.92 o 
   0  -6  21       15.35        8.53      6.68 o 
   1  -6  21        4.47       -2.36      9.45 o 
   2  -6  21       36.94       30.26      9.81 o 
  -3  -5  21        0.08        0.49      9.53 o 
  -2  -5  21        0.04        0.32      8.58 o 
  -1  -5  21        8.21       11.79      8.98 o 
   0  -5  21        0.11       -3.00      6.05 o 
   1  -5  21       40.75       47.83     10.34 o 
   2  -5  21        0.01       -3.10      9.24 o 
   3  -5  21        0.19       -1.06      9.60 o 
  -3  -4  21        0.92       -1.47      8.52 o 
  -2  -4  21       48.74       46.89      9.37 o 
  -1  -4  21       83.22       81.18     10.05 o 
   0  -4  21      217.18      222.91      9.02 o 
   1  -4  21       70.40       67.54     10.09 o 
   2  -4  21       24.35       33.38      9.07 o 
   3  -4  21        0.79       -2.48      9.15 o 
  -3  -3  21        0.33        2.38      8.88 o 
  -2  -3  21       20.57       26.93      9.51 o 
  -1  -3  21       13.74       27.33      9.28 o 
   0  -3  21        7.85       11.89      6.11 o 
   1  -3  21       15.86       11.55      9.34 o 
   2  -3  21       10.55        4.01      9.22 o 
   3  -3  21       19.72       18.39      9.47 o 
   4  -3  21        1.69        3.82      9.47 o 
  -4  -2  21        2.53       -2.10      9.49 o 
  -3  -2  21        4.21        5.99      8.96 o 
  -2  -2  21        3.06        3.65      8.11 o 
  -1  -2  21      140.06      151.91     11.15 o 
   0  -2  21      736.07      676.37     22.80 o 
   1  -2  21       50.11       56.11      9.20 o 
   2  -2  21        4.34        3.23      8.58 o 
   3  -2  21        0.69       -4.12      8.94 o 
   4  -2  21        3.76        2.99      9.70 o 
  -4  -1  21        0.09       10.91      8.79 o 
  -3  -1  21        0.06       -2.42      8.69 o 
  -2  -1  21        0.05       -1.93      7.56 o 
  -1  -1  21       20.77       16.44      8.77 o 
   0  -1  21        8.66       10.37      5.96 o 
   1  -1  21        2.18        4.18      7.88 o 
   2  -1  21       34.33       40.80      9.09 o 
   3  -1  21        0.00        0.15      8.43 o 
   4  -1  21       13.37       11.17      9.28 o 
  -4   0  21       35.16       31.79     10.70 o 
  -3   0  21       19.05       25.55      9.22 o 
  -2   0  21        0.13       -1.87      7.79 o 
  -1   0  21       32.87       27.40      8.43 o 
   0   0  21        0.08       12.24      6.02 o 
   1   0  21       87.34       97.58      9.88 o 
   2   0  21       28.32       36.61      8.90 o 
   3   0  21       43.77       48.04     10.24 o 
   4   0  21       13.22       12.38      9.98 o 
  -4   1  21       83.75       80.67     12.00 o 
  -3   1  21        5.42       11.96      9.34 o 
  -2   1  21        2.66       -2.14      7.94 o 
  -1   1  21        3.95        1.68      8.15 o 
   0   1  21        0.17        1.34      5.52 o 
   1   1  21        4.63        4.18      8.18 o 
   2   1  21       48.25       37.68      9.54 o 
   3   1  21        0.00        3.33      8.77 o 
   4   1  21       96.21       79.76     11.55 o 
  -4   2  21       49.28       48.61     10.51 o 
  -3   2  21       30.90       26.57     10.26 o 
  -2   2  21       82.39      112.80      9.98 o 
  -1   2  21       28.06       18.92      7.99 o 
   0   2  21      175.39      145.70      7.51 o 
   1   2  21       68.06       75.91      9.09 o 
   2   2  21      174.46      189.29     12.11 o 
   3   2  21       18.37       12.27      8.77 o 
   4   2  21       18.55       22.83      9.66 o 
  -4   3  21       12.66        8.66     10.47 o 
  -3   3  21       13.22       12.78      9.22 o 
  -2   3  21       70.86       76.61      9.79 o 
  -1   3  21        0.73        1.21      7.79 o 
   0   3  21        0.02        2.76      5.58 o 
   1   3  21        1.25        3.46      8.49 o 
   2   3  21       81.10       91.20     10.34 o 
   3   3  21       20.46       26.14      8.64 o 
   4   3  21       21.05       31.34     10.09 o 
  -3   4  21        4.73       13.08      9.03 o 
  -2   4  21       11.27       15.67      8.98 o 
  -1   4  21        9.20       13.57      8.09 o 
   0   4  21        0.11        2.16      5.59 o 
   1   4  21        2.13        7.01      8.11 o 
   2   4  21        2.30        2.78      8.64 o 
   3   4  21        6.21       11.45      9.66 o 
   4   4  21       71.98       93.92     12.06 o 
  -3   5  21       16.29       14.08      9.53 o 
  -2   5  21       16.41        8.43      9.03 o 
  -1   5  21       23.89       17.24      8.45 o 
   0   5  21        0.23       -1.84      5.91 o 
   1   5  21       54.92       54.94      9.51 o 
   2   5  21       34.36       25.06      8.92 o 
   3   5  21       38.05       34.30     10.11 o 
  -3   6  21        0.58       -1.51      9.66 o 
  -2   6  21        5.33        0.55      8.60 o 
  -1   6  21        0.31        3.61      8.47 o 
   0   6  21       11.17        9.66      5.90 o 
   1   6  21        0.35        8.01      8.05 o 
   2   6  21        4.05        0.72      8.92 o 
   3   6  21        0.08       -1.89      9.34 o 
  -2   7  21        0.09       -0.66      9.58 o 
  -1   7  21        4.39        0.72      9.11 o 
   0   7  21        0.01        5.05      6.17 o 
   1   7  21        3.84        4.25      9.03 o 
   2   7  21        0.24        6.71      9.73 o 
  -1   8  21        2.40        5.90      9.58 o 
   0   8  21        1.82        2.27      6.73 o 
   1   8  21        0.92        1.00      9.62 o 
  -1  -6  22        0.12       -1.08     10.24 o 
   0  -6  22       54.31       62.96      7.85 o 
   1  -6  22        4.05        7.90      9.56 o 
  -2  -5  22       43.96       43.81     10.49 o 
  -1  -5  22       43.47       37.04      9.66 o 
   0  -5  22        3.08        2.24      6.32 o 
   1  -5  22       85.77       81.26     10.98 o 
   2  -5  22       36.06       18.88     10.17 o 
  -3  -4  22        1.10        4.52      9.47 o 
  -2  -4  22        0.45       -1.95      8.81 o 
  -1  -4  22       11.33        4.74      9.00 o 
   0  -4  22       19.21       23.99      6.65 o 
   1  -4  22        5.94       11.81      9.17 o 
   2  -4  22       10.88       13.51      9.26 o 
   3  -4  22        5.91        8.45      9.79 o 
  -3  -3  22       10.33       10.02      9.43 o 
  -2  -3  22       25.27       26.86      9.22 o 
  -1  -3  22       28.75       25.63      9.03 o 
   0  -3  22        0.23        1.50      6.35 o 
   1  -3  22       30.42       36.48      9.60 o 
   2  -3  22       17.28       29.31      9.43 o 
   3  -3  22       10.29       -1.61      9.64 o 
  -3  -2  22       26.12       34.08      9.83 o 
  -2  -2  22       18.43       25.06      8.96 o 
  -1  -2  22      154.77      149.83     11.54 o 
   0  -2  22      154.42      173.99      8.37 o 
   1  -2  22      288.82      282.64     13.77 o 
   2  -2  22        5.48        6.99      8.43 o 
   3  -2  22        4.17        6.29      8.71 o 
   4  -2  22       14.76       20.34     10.13 o 
  -4  -1  22        0.04        0.74      9.22 o 
  -3  -1  22        4.18       -1.87      9.19 o 
  -2  -1  22        6.22       10.00      8.05 o 
  -1  -1  22        8.53       11.40      8.60 o 
   0  -1  22        1.66       -3.84      5.74 o 
   1  -1  22       50.31       46.85      9.54 o 
   2  -1  22       14.68       10.41      8.88 o 
   3  -1  22        2.55        4.65      8.15 o 
   4  -1  22        3.97       -0.74      9.49 o 
  -4   0  22        1.79       -4.18      8.62 o 
  -3   0  22       31.98       38.25     10.30 o 
  -2   0  22        6.97        8.62      8.43 o 
  -1   0  22       26.49       34.32      9.07 o 
   0   0  22      199.52      185.35      8.39 o 
   1   0  22       84.22       95.45     10.22 o 
   2   0  22        3.92        5.61      8.79 o 
   3   0  22       25.80       21.09     10.04 o 
   4   0  22       25.72       22.04     10.34 o 
  -4   1  22       41.77       41.62     11.68 o 
  -3   1  22       34.25       36.42      9.51 o 
  -2   1  22       21.79       25.53      8.86 o 
  -1   1  22       17.80       15.08      7.92 o 
   0   1  22        0.02        0.98      5.76 o 
   1   1  22       11.62        4.03      8.32 o 
   2   1  22       43.34       49.53      9.30 o 
   3   1  22       86.04       83.79     10.53 o 
   4   1  22        5.46       -2.44     10.11 o 
  -4   2  22        0.12       -0.11     10.21 o 
  -3   2  22        0.04        1.36      8.66 o 
  -2   2  22       19.95       12.00      8.81 o 
  -1   2  22      184.73      181.80     18.95 o 
   0   2  22      253.44      236.55      9.33 o 
   1   2  22      249.61      231.79     12.73 o 
   2   2  22       11.78        5.12      8.43 o 
   3   2  22        4.35        3.61      8.92 o 
   4   2  22       25.47       30.81     10.30 o 
  -3   3  22        1.37        0.89      9.56 o 
  -2   3  22       27.96       29.31      9.41 o 
  -1   3  22        1.12        1.15      7.58 o 
   0   3  22        0.01        3.98      5.53 o 
   1   3  22        1.84        4.35      8.22 o 
   2   3  22       13.18        8.49      8.81 o 
   3   3  22        0.00        4.93      9.30 o 
   4   3  22       30.31       37.27     11.09 o 
  -3   4  22       15.91       22.87      9.73 o 
  -2   4  22       26.89       26.31      9.47 o 
  -1   4  22       11.93        3.06      8.05 o 
   0   4  22       61.98       82.15      7.15 o 
   1   4  22        0.00       -8.73      8.73 o 
   2   4  22       16.84        9.45      8.86 o 
   3   4  22       10.01        7.64      9.22 o 
  -3   5  22        2.55       -0.62      9.41 o 
  -2   5  22        1.43       -2.57      8.28 o 
  -1   5  22        9.62       21.30      8.94 o 
   0   5  22        0.02        3.45      5.95 o 
   1   5  22        7.97        9.51      8.45 o 
   2   5  22        3.40        6.97      9.17 o 
   3   5  22        0.02       -4.06      9.75 o 
  -2   6  22        5.71       12.72      9.03 o 
  -1   6  22        3.44        0.15      8.92 o 
   0   6  22       11.75       12.04      6.43 o 
   1   6  22        1.40       -3.31      8.81 o 
   2   6  22        8.29       17.14      9.19 o 
   3   6  22        3.33        5.69     10.58 o 
  -1   7  22        2.25        0.62      8.79 o 
   0   7  22        0.11       -3.94      6.18 o 
   1   7  22        3.27        3.82      9.47 o 
   2   7  22        5.74       -2.31      9.47 o 
  -1  -5  23       12.74        9.96      9.51 o 
   0  -5  23        8.94       11.67      6.35 o 
   1  -5  23        9.75       10.96      9.87 o 
  -2  -4  23       31.38       30.11     10.28 o 
  -1  -4  23       18.01       32.70     10.07 o 
   0  -4  23       72.19       84.90      7.65 o 
   1  -4  23       20.11       23.87     10.51 o 
   2  -4  23       10.96       12.06      9.51 o 
  -3  -3  23       22.17       10.68     10.41 o 
  -2  -3  23       65.69       66.90     10.64 o 
  -1  -3  23      118.15      137.47     12.02 o 
   0  -3  23        0.35       -2.49      6.03 o 
   1  -3  23      174.31      161.18     11.98 o 
   2  -3  23      105.12      115.14     11.75 o 
   3  -3  23       33.97       38.06     10.32 o 
  -3  -2  23        0.02       -3.23      9.05 o 
  -2  -2  23       40.20       34.72      9.85 o 
  -1  -2  23       45.65       56.41     10.34 o 
   0  -2  23       21.05       30.69      6.39 o 
   1  -2  23       49.74       53.31     10.49 o 
   2  -2  23       49.45       55.54      9.75 o 
   3  -2  23       13.23       11.59      9.60 o 
  -3  -1  23       24.27       34.76      9.79 o 
  -2  -1  23       33.69       43.37      9.58 o 
  -1  -1  23       37.09       33.98      9.75 o 
   0  -1  23        8.20        7.80      5.97 o 
   1  -1  23      149.54      143.22     11.15 o 
   2  -1  23       27.45       22.02      9.37 o 
   3  -1  23       30.97       20.30      9.45 o 
  -3   0  23       34.94       40.39     10.45 o 
  -2   0  23        9.80        8.39      8.26 o 
  -1   0  23       27.77       16.84      8.54 o 
   0   0  23        2.56        4.83      6.08 o 
   1   0  23       16.36       16.67      8.54 o 
   2   0  23       33.25       36.65      9.81 o 
   3   0  23       49.03       59.55     10.00 o 
  -3   1  23        9.90       14.76      9.43 o 
  -2   1  23        7.34        8.69      8.75 o 
  -1   1  23       84.00       85.55     10.41 o 
   0   1  23        4.23        6.79      5.86 o 
   1   1  23      103.01      101.57     10.58 o 
   2   1  23       20.74       24.38      9.09 o 
   3   1  23       21.07       12.38      9.75 o 
   4   1  23        1.38        3.27      9.70 o 
  -3   2  23        0.95        0.38      9.07 o 
  -2   2  23       11.96        9.68      8.77 o 
  -1   2  23        6.42        7.24      8.66 o 
   0   2  23        4.02        6.00      6.08 o 
   1   2  23        8.99       11.00      8.58 o 
   2   2  23       10.55       10.64      9.20 o 
   3   2  23        0.00        7.58      9.47 o 
  -3   3  23        0.26        0.38      8.64 o 
  -2   3  23        0.01        2.42      8.69 o 
  -1   3  23        5.03        3.97      8.07 o 
   0   3  23        0.31       -5.96      5.96 o 
   1   3  23       13.96        1.72      8.92 o 
   2   3  23        1.47       -4.65      8.94 o 
   3   3  23        0.78        0.85      9.02 o 
  -3   4  23       10.74       10.55     10.00 o 
  -2   4  23        1.68       -1.66      8.90 o 
  -1   4  23       19.70        7.48      8.77 o 
   0   4  23       38.99       23.25      6.40 o 
   1   4  23        7.63       -4.27      8.52 o 
   2   4  23        4.40        1.49      8.37 o 
   3   4  23       25.25       18.88      9.98 o 
  -2   5  23        7.07       11.91      9.15 o 
  -1   5  23        0.63        2.38      8.32 o 
   0   5  23        0.86        1.66      5.99 o 
   1   5  23        0.00       -5.99      8.41 o 
   2   5  23        7.19        1.68      9.56 o 
   3   5  23        2.78        7.41      9.64 o 
  -2   6  23        0.59        6.71      8.64 o 
  -1   6  23        2.78        2.72      9.11 o 
   0   6  23       31.17       30.90      6.91 o 
   1   6  23        3.98        9.11      9.56 o 
   2   6  23        1.43       -0.13      9.45 o 
  -1   7  23       50.64       64.50     11.32 o 
   0   7  23        0.30        1.83      6.61 o 
   1   7  23       39.02       38.93     10.96 o 
   0  -5  24       18.14       29.22      7.05 o 
  -1  -4  24       10.67       11.06      9.66 o 
   0  -4  24        5.50        2.89      6.27 o 
   1  -4  24        3.60        6.09      8.92 o 
   2  -4  24        0.34       -2.55     10.02 o 
  -2  -3  24       20.65       26.21     11.13 o 
  -1  -3  24       30.97       24.36     10.07 o 
   0  -3  24        0.10        3.71      6.25 o 
   1  -3  24       51.76       71.21     11.09 o 
   2  -3  24        6.72        5.29     10.00 o 
  -2  -2  24        8.62        9.26      9.03 o 
  -1  -2  24       35.58       24.44      9.64 o 
   0  -2  24      125.31      115.55      8.22 o 
   1  -2  24       20.70       26.99      9.64 o 
   2  -2  24        2.34        0.70      8.66 o 
   3  -2  24        0.06        5.54     10.11 o 
  -3  -1  24        0.45       -1.00      9.36 o 
  -2  -1  24        0.02        1.64      9.75 o 
  -1  -1  24       19.83       17.41      9.17 o 
   0  -1  24        4.79        5.33      6.07 o 
   1  -1  24        0.25        6.16      9.30 o 
   2  -1  24        4.13        1.19      8.88 o 
   3  -1  24        3.48        8.05     10.30 o 
  -3   0  24        1.95        0.42     10.00 o 
  -2   0  24       16.89        9.87      9.66 o 
  -1   0  24       56.74       45.94     10.53 o 
   0   0  24       17.69       21.52      6.29 o 
   1   0  24        4.60        4.50      8.24 o 
   2   0  24        1.72        0.83      8.58 o 
   3   0  24        0.04       -3.59      9.98 o 
  -3   1  24        3.79       -0.08      9.68 o 
  -2   1  24        0.33        2.36      8.30 o 
  -1   1  24        0.11        5.65      8.73 o 
   0   1  24        2.50        1.04      6.39 o 
   1   1  24        1.04       -0.53      8.15 o 
   2   1  24        0.06       -1.68      9.13 o 
   3   1  24       32.03       47.46     10.64 o 
  -3   2  24        2.88        0.93      9.22 o 
  -2   2  24        0.04        5.52      8.75 o 
  -1   2  24        7.38       11.32      9.28 o 
   0   2  24        3.26        0.37      6.04 o 
   1   2  24        9.65        7.18      8.09 o 
   2   2  24        0.09        4.67      9.15 o 
   3   2  24       13.59        9.75     10.17 o 
  -3   3  24        6.65       -0.02      9.85 o 
  -2   3  24       25.94       22.87     10.17 o 
  -1   3  24       79.90       67.80     10.11 o 
   0   3  24        0.13       -3.91      5.75 o 
   1   3  24       96.03      106.12     11.41 o 
   2   3  24       22.90       25.46      9.34 o 
   3   3  24        9.65        9.81      9.41 o 
  -2   4  24       30.25       28.52      9.64 o 
  -1   4  24        0.09        6.22      9.02 o 
   0   4  24        2.67        2.41      6.29 o 
   1   4  24        5.60       11.79      8.92 o 
   2   4  24       64.53       73.36     11.00 o 
   3   4  24       10.44        6.41      9.20 o 
  -2   5  24        7.54       10.83      9.15 o 
  -1   5  24        0.26        4.93      9.58 o 
   0   5  24        0.13       -3.08      6.40 o 
   1   5  24        0.18        9.96      8.60 o 
   2   5  24        8.68       12.57      9.92 o 
  -1   6  24       37.84       46.59     10.38 o 
   0   6  24       52.16       54.74      7.87 o 
   1   6  24       27.91       31.60      9.94 o 
   0  -4  25        0.01        3.69      6.41 o 
   1  -4  25       17.78       17.86      9.83 o 
  -1  -3  25       15.67       10.66      9.94 o 
   0  -3  25        0.66        3.33      6.64 o 
   1  -3  25       40.43       35.68     10.53 o 
   2  -3  25       27.49       28.22     10.38 o 
  -2  -2  25        6.78        5.69     10.38 o 
  -1  -2  25       20.63       25.59     10.24 o 
   0  -2  25        0.44       -1.54      6.73 o 
   1  -2  25       15.78       23.06      9.85 o 
   2  -2  25       14.44       21.47     10.21 o 
  -2  -1  25       14.83       17.26      9.96 o 
  -1  -1  25       39.80       31.18     10.02 o 
   0  -1  25        0.00        0.81      6.07 o 
   1  -1  25       74.86       73.13     10.75 o 
   2  -1  25        3.30        9.15      9.94 o 
  -2   0  25       13.26       23.36      9.62 o 
  -1   0  25        4.81        2.55      9.24 o 
   0   0  25       32.18       40.70      6.94 o 
   1   0  25       34.30       41.03      9.05 o 
   2   0  25       34.59       42.18     10.05 o 
   3   0  25        1.95        5.90      8.88 o 
  -2   1  25        0.00       -1.72      9.22 o 
  -1   1  25        1.87       -0.64      8.98 o 
   0   1  25        3.55        4.01      6.25 o 
   1   1  25        0.00       -6.12      8.52 o 
   2   1  25        0.19        0.66      9.32 o 
   3   1  25       26.23       30.22     10.43 o 
  -2   2  25        0.55        2.65      9.24 o 
  -1   2  25        4.39        6.77      8.66 o 
   0   2  25      108.46       93.82      7.73 o 
   1   2  25        3.36       -3.57      9.09 o 
   2   2  25        0.07        2.12      9.09 o 
   3   2  25       18.14       23.32     10.72 o 
  -2   3  25        0.10        4.54      9.45 o 
  -1   3  25        4.02        7.16      9.00 o 
   0   3  25        0.05       -4.24      6.68 o 
   1   3  25        0.12       -1.02      8.66 o 
   2   3  25        4.94       -2.02      9.30 o 
  -2   4  25        5.74        9.32      9.62 o 
  -1   4  25       19.36       21.62      9.79 o 
   0   4  25       15.86        9.98      6.72 o 
   1   4  25       21.75       12.02      9.28 o 
   2   4  25        4.16        3.36      9.47 o 
  -1   5  25        3.89        1.72      8.32 o 
   0   5  25        0.13        3.01      6.30 o 
   1   5  25        6.48        5.39      9.70 o 
   0  -3  26        1.74        7.83      6.79 o 
  -1  -2  26       12.03        9.41     10.04 o 
   0  -2  26        3.06        4.80      6.48 o 
   1  -2  26        1.98        0.89      9.39 o 
  -1  -1  26       21.32       29.48     10.00 o 
   0  -1  26        0.68        0.12      6.25 o 
   1  -1  26       39.40       43.39      9.85 o 
   2  -1  26       73.10       64.48     11.45 o 
  -2   0  26        1.18        1.57      9.22 o 
  -1   0  26        4.19        4.61      9.22 o 
   0   0  26       57.19       77.64      7.54 o 
   1   0  26        7.05        3.21      9.79 o 
   2   0  26        0.49       -2.38      9.75 o 
  -2   1  26        0.51       -1.30      8.75 o 
  -1   1  26       37.29       28.65      9.94 o 
   0   1  26        7.06        8.59      6.05 o 
   1   1  26       27.13       27.99      9.98 o 
   2   1  26        4.52       10.32     10.00 o 
  -2   2  26        5.65        6.09      9.51 o 
  -1   2  26        0.50        7.35      9.02 o 
   0   2  26        2.09        2.04      6.36 o 
   1   2  26        0.15       -0.74      8.69 o 
   2   2  26        4.18       -2.46      9.87 o 
  -1   3  26        8.51        5.82      9.24 o 
   0   3  26        0.91       -0.58      6.61 o 
   1   3  26        9.70       12.81      9.79 o 
   2   3  26       26.77       15.57      9.54 o 
  -1   4  26        0.82       -1.68     10.26 o 
   0   4  26        8.24        8.36      6.74 o 
   1   4  26        0.01        3.80      9.28 o 
   0  -1  27        0.02        0.45      7.06 o 
   1  -1  27       11.60       28.50      9.68 o 
  -1   0  27        5.49       13.72     10.32 o 
   0   0  27       39.70       44.70      7.52 o 
   1   0  27       43.20       47.34     10.70 o 
  -1   1  27       13.62       14.40      9.94 o 
   0   1  27        3.56        5.23      6.75 o 
   1   1  27        2.16        0.87      9.81 o 
  -1   2  27        9.68       10.02      9.58 o 
   0   2  27        8.72       11.94      6.69 o 
   1   2  27        7.67        7.39      9.47 o 
   0   3  27        0.14       -1.95      7.05 o 
   1   3  27       12.63       18.35      9.68 o 
                                                 
